# Supplementary material for: Detecting microsatellite instability by length comparison of microsatellites in the 3′ untranslated region with RNA-seq
Source: Brief Bioinform. 2024 Aug 29;25(5):bbae423. doi: 10.1093/bib/bbae423 (PMC11361843; doi:10.1093/bib/bbae423)
Supplement: SuppleTable_Final_version_bbae423 [file suppletable_final_version_bbae423.xlsx]

## Sheet: Supple table 1
Supple table 1. Quality check results of bam files
Cancer type	Sample	Total bp	Total reads	Mean quality	Mapped reads	Coverage	Duplication rate
COAD	TCGA-3L-AA1B-01A	3107576521	124677764	35.418	113370749	20.0562X	0.4147
COAD	TCGA-4N-A93T-01A	3107576521	130326710	30.8709	118945775	14.9264X	0.4203
COAD	TCGA-5M-AAT4-01A	3107576521	123232758	29.4845	121985234	17.2348X	0.4453
COAD	TCGA-5M-AAT6-01A	3107576521	81581208	22.9892	80587640	12.4662X	0.4802
COAD	TCGA-5M-AATA-01A	3107576521	133743512	28.6906	131602048	18.3404X	0.4614
COAD	TCGA-5M-AATE-01A	3107576521	78519980	24.9361	77745682	11.2151X	0.424
COAD	TCGA-A6-2671-01A	3107576521	33309294	36.9632	32817021	9.2097X	0.4149
COAD	TCGA-A6-2671-11A	3107576521	146977262	23.5338	143392683	38.1998X	0.5044
COAD	TCGA-A6-2672-01A	3107576521	28104982	29.7163	27638557	8.3286X	0.3223
COAD	TCGA-A6-2674-01A	3107576521	212362002	55.8089	172450131	43.8716X	0.5359
COAD	TCGA-A6-2675-01A	3107576521	93953250	26.1764	92936746	16.7015X	0.4389
COAD	TCGA-A6-2675-11A	3107576521	104069448	25.6402	102998530	19.3981X	0.4462
COAD	TCGA-A6-2676-01A	3107576521	27032955	22.6869	26633298	9.7716X	0.3433
COAD	TCGA-A6-2677-01A	3107576521	219204586	28.5225	208571642	55.2793X	0.8044
COAD	TCGA-A6-2678-01A	3107576521	31687887	30.2519	31547127	9.2064X	0.4303
COAD	TCGA-A6-2678-11A	3107576521	148353580	27.7143	145632849	34.1127X	0.4782
COAD	TCGA-A6-2679-01A	3107576521	11300040	13.4121	10202933	6.0839X	0.5806
COAD	TCGA-A6-2679-11A	3107576521	126793920	25.0079	122926031	41.4103X	0.4727
COAD	TCGA-A6-2680-01A	3107576521	28558403	30.9091	28139992	9.1718X	0.4573
COAD	TCGA-A6-2680-11A	3107576521	159174408	25.9251	157162966	28.1858X	0.4889
COAD	TCGA-A6-2681-01A	3107576521	31440815	28.2801	30959333	8.9163X	0.4339
COAD	TCGA-A6-2682-01A	3107576521	15001719	16.1095	14206275	4.0133X	0.5415
COAD	TCGA-A6-2682-11A	3107576521	148560824	27.4423	144923973	44.1459X	0.4829
COAD	TCGA-A6-2685-01A	3107576521	29509354	27.229	28974358	8.5775X	0.3487
COAD	TCGA-A6-2685-11A	3107576521	146701012	26.8935	143611740	32.474X	0.4965
COAD	TCGA-A6-2686-01A	3107576521	124788474	27.3381	121747616	21.8087X	0.4331
COAD	TCGA-A6-2686-11A	3107576521	157983190	26.8825	154369124	34.9852X	0.4996
COAD	TCGA-A6-3807-01A	3107576521	20338013	22.0552	19908785	5.1454X	0.3976
COAD	TCGA-A6-3809-01A	3107576521	24292086	20.2336	23912421	6.2357X	0.4034
COAD	TCGA-A6-3810-01A	3107576521	202324302	40.167	114521264	36.789X	0.3654
COAD	TCGA-A6-4105-01A	3107576521	102393848	27.0846	100725995	16.7727X	0.4407
COAD	TCGA-A6-4107-01A	3107576521	33486238	37.7674	32951010	10.8424X	0.3729
COAD	TCGA-A6-5656-01A	3107576521	203975492	47.1535	185472015	33.6087X	0.4341
COAD	TCGA-A6-5657-01A	3107576521	168291398	33.1064	164712933	28.7683X	0.5027
COAD	TCGA-A6-5659-01A	3107576521	210703086	40.3299	203976638	49.7678X	0.5916
COAD	TCGA-A6-5659-11A	3107576521	64955418	22.9966	63538643	14.4402X	0.3985
COAD	TCGA-A6-5661-01A	3107576521	59875232	19.4284	58607978	10.7105X	0.4283
COAD	TCGA-A6-5662-01A	3107576521	117594426	23.7043	115509850	19.7988X	0.4792
COAD	TCGA-A6-5662-11A	3107576521	103663448	23.6256	102144686	16.6932X	0.4724
COAD	TCGA-A6-5664-01A	3107576521	118917952	27.2994	117410905	21.715X	0.4527
COAD	TCGA-A6-5665-01A	3107576521	109789364	22.6455	108181928	16.7188X	0.4683
COAD	TCGA-A6-5665-11A	3107576521	108538838	28.1924	106897746	19.944X	0.4319
COAD	TCGA-A6-5667-01A	3107576521	113285298	21.3957	112083011	19.1101X	0.4869
COAD	TCGA-A6-5667-11A	3107576521	117279418	24.2262	115808862	23.8494X	0.4572
COAD	TCGA-A6-6137-01A	3107576521	113729498	26.0932	111965927	22.0907X	0.4562
COAD	TCGA-A6-6138-01A	3107576521	110904264	22.7922	109198904	22.4789X	0.489
COAD	TCGA-A6-6140-01A	3107576521	111353058	24.5731	109411063	19.0206X	0.4695
COAD	TCGA-A6-6141-01A	3107576521	93058238	25.8523	90625508	15.6735X	0.4524
COAD	TCGA-A6-6142-01A	3107576521	90742718	26.2985	89165320	14.6451X	0.4594
COAD	TCGA-A6-6648-01A	3107576521	196807436	31.4642	193202247	37.1923X	0.5106
COAD	TCGA-A6-6649-01A	3107576521	163731752	32.4981	160619009	30.7653X	0.469
COAD	TCGA-A6-6650-01A	3107576521	169641650	37.6092	152495320	26.9019X	0.4616
COAD	TCGA-A6-6651-01A	3107576521	136164388	27.1668	134351145	30.3745X	0.4635
COAD	TCGA-A6-6652-01A	3107576521	118597974	27.8577	116838388	18.4693X	0.4451
COAD	TCGA-A6-6653-01A	3107576521	103369932	19.4966	101895141	18.5257X	0.4958
COAD	TCGA-A6-6654-01A	3107576521	113862368	25.3158	112770228	19.9404X	0.4682
COAD	TCGA-A6-6780-01A	3107576521	109955012	25.638	108617814	18.4979X	0.4538
COAD	TCGA-A6-6781-01A	3107576521	111367474	25.4545	109857362	20.1459X	0.4907
COAD	TCGA-A6-6782-01A	3107576521	139815686	29.6816	137908014	22.8383X	0.4411
COAD	TCGA-A6-A567-01A	3107576521	52527946	22.2932	51962074	8.2023X	0.3524
COAD	TCGA-A6-A56B-01A	3107576521	44085080	21.4954	43556935	6.0221X	0.3286
COAD	TCGA-A6-A5ZU-01A	3107576521	45429388	22.9307	44623494	6.6909X	0.3403
COAD	TCGA-AA-3488-01A	3107576521	29526726	30.7941	27693497	8.4213X	0.3826
COAD	TCGA-AA-3489-01A	3107576521	149288884	32.2563	146101636	40.8085X	0.4415
COAD	TCGA-AA-3489-11A	3107576521	102174768	21.2874	100860601	23.1304X	0.463
COAD	TCGA-AA-3492-01A	3107576521	27263509	24.7096	26632734	7.9514X	0.4538
COAD	TCGA-AA-3494-01A	3107576521	32860349	40.9373	32252448	8.5187X	0.3965
COAD	TCGA-AA-3495-01A	3107576521	24183789	24.9121	23865173	6.731X	0.3601
COAD	TCGA-AA-3506-01A	3107576521	13478678	17.0628	13091507	3.8346X	0.3042
COAD	TCGA-AA-3509-01A	3107576521	29919437	29.1297	29505191	7.654X	0.3778
COAD	TCGA-AA-3510-01A	3107576521	34573961	42.0012	32967523	10.9774X	0.3651
COAD	TCGA-AA-3511-01A	3107576521	131084982	27.2685	129614058	22.0594X	0.4518
COAD	TCGA-AA-3511-11A	3107576521	121924544	26.5438	119755819	30.6828X	0.4513
COAD	TCGA-AA-3514-01A	3107576521	28105062	26.0503	27809641	22.2961X	0.4249
COAD	TCGA-AA-3514-11A	3107576521	133499944	22.0675	131383407	32.6774X	0.4996
COAD	TCGA-AA-3518-01A	3107576521	28107466	23.455	27672002	7.3339X	0.3281
COAD	TCGA-AA-3519-01A	3107576521	31371619	24.702	21757064	13.6229X	0.3188
COAD	TCGA-AA-3521-01A	3107576521	23844633	25.365	22849500	5.5328X	0.304
COAD	TCGA-AA-3522-01A	3107576521	27206795	25.4238	27056194	7.6686X	0.4673
COAD	TCGA-AA-3522-11A	3107576521	174744332	31.2368	170367165	43.1264X	0.4918
COAD	TCGA-AA-3524-01A	3107576521	10487257	18.0338	10453409	2.8779X	0.4235
COAD	TCGA-AA-3527-01A	3107576521	28405123	26.0662	28091442	9.0836X	0.4359
COAD	TCGA-AA-3527-11A	3107576521	176302778	27.0529	171879102	43.4747X	0.5108
COAD	TCGA-AA-3530-01A	3107576521	26680303	29.6532	26478817	6.4685X	0.3235
COAD	TCGA-AA-3532-01A	3107576521	31109746	23.2847	30634735	10.6633X	0.3605
COAD	TCGA-AA-3534-01A	3107576521	26813956	30.2268	26591147	6.1064X	0.3398
COAD	TCGA-AA-3534-11A	3107576521	124150662	25.9445	120768467	34.797X	0.4579
COAD	TCGA-AA-3538-01A	3107576521	29141053	35.157	28936696	7.8641X	0.3957
COAD	TCGA-AA-3542-01A	3107576521	28774801	22.7556	24289272	6.17X	0.386
COAD	TCGA-AA-3543-01A	3107576521	26571231	19.6145	26137653	7.3148X	0.3621
COAD	TCGA-AA-3544-01A	3107576521	27440476	16.8508	26534998	6.6801X	0.4128
COAD	TCGA-AA-3548-01A	3107576521	25070455	18.827	24417503	6.0628X	0.4901
COAD	TCGA-AA-3549-01A	3107576521	29581820	24.5577	29296530	7.1132X	0.3548
COAD	TCGA-AA-3552-01A	3107576521	25514093	24.647	25179747	8.2319X	0.4159
COAD	TCGA-AA-3554-01A	3107576521	26510878	25.2606	26132667	8.0597X	0.3399
COAD	TCGA-AA-3555-01A	3107576521	32216092	28.2121	32066312	9.0379X	0.3889
COAD	TCGA-AA-3556-01A	3107576521	26704416	27.1059	26582674	8.6314X	0.4313
COAD	TCGA-AA-3560-01A	3107576521	22378407	22.3432	21909875	6.4223X	0.418
COAD	TCGA-AA-3561-01A	3107576521	28953273	30.0125	28780838	7.9137X	0.3687
COAD	TCGA-AA-3562-01A	3107576521	30182676	25.5379	29949010	9.1598X	0.3837
COAD	TCGA-AA-3655-01A	3107576521	103439230	24.308	102262497	17.6467X	0.4544
COAD	TCGA-AA-3655-11A	3107576521	111266028	20.7567	110012140	24.2839X	0.4872
COAD	TCGA-AA-3660-01A	3107576521	105769236	22.9947	104685417	17.5863X	0.4545
COAD	TCGA-AA-3660-11A	3107576521	91011474	19.5911	89860584	18.0127X	0.4596
COAD	TCGA-AA-3662-01A	3107576521	115432678	28.9268	114098166	16.8666X	0.416
COAD	TCGA-AA-3662-11A	3107576521	97107726	21.1727	95919435	19.3596X	0.4707
COAD	TCGA-AA-3663-01A	3107576521	95350976	16.8889	94484135	15.6376X	0.4841
COAD	TCGA-AA-3663-11A	3107576521	97830216	23.3786	96286305	20.7088X	0.4519
COAD	TCGA-AA-3664-01A	3107576521	20087350	24.9557	19527026	3.7552X	0.3185
COAD	TCGA-AA-3666-01A	3107576521	23191522	17.6605	22918969	6.7176X	0.3465
COAD	TCGA-AA-3673-01A	3107576521	35656669	23.4571	35425327	9.8947X	0.3902
COAD	TCGA-AA-3675-01A	3107576521	132406518	19.14	131280983	22.0842X	0.4946
COAD	TCGA-AA-3678-01A	3107576521	35371483	30.0673	35181477	9.595X	0.351
COAD	TCGA-AA-3679-01A	3107576521	20157183	18.3971	20080924	5.6228X	0.369
COAD	TCGA-AA-3681-01A	3107576521	21652223	18.5961	21499388	6.2804X	0.3273
COAD	TCGA-AA-3684-01A	3107576521	18977875	19.8288	18762437	6.0982X	0.3992
COAD	TCGA-AA-3685-01A	3107576521	129094740	21.3191	125471484	24.9217X	0.4888
COAD	TCGA-AA-3693-01A	3107576521	38449495	27.2872	38226323	9.5902X	0.4024
COAD	TCGA-AA-3695-01A	3107576521	26894432	19.0191	26436541	7.8177X	0.3938
COAD	TCGA-AA-3696-01A	3107576521	5578774	20.62	5254287	1.543X	0.362
COAD	TCGA-AA-3710-01A	3107576521	25494854	19.5955	24815703	7.6416X	0.3888
COAD	TCGA-AA-3712-01A	3107576521	122270844	28.1548	119932237	20.7588X	0.4594
COAD	TCGA-AA-3712-11A	3107576521	116774214	28.1985	114171272	26.5242X	0.4206
COAD	TCGA-AA-3713-01A	3107576521	130200696	30.8685	128306848	25.2505X	0.4517
COAD	TCGA-AA-3713-11A	3107576521	100477126	17.1366	99220026	25.5359X	0.4782
COAD	TCGA-AA-3715-01A	3107576521	19596952	17.4174	19421169	5.8635X	0.3716
COAD	TCGA-AA-3811-01A	3107576521	29307870	25	28585702	9.0365X	0.3451
COAD	TCGA-AA-3812-01A	3107576521	16379467	16.0324	16205872	4.6607X	0.3888
COAD	TCGA-AA-3814-01A	3107576521	30131613	22.3423	30020555	8.4073X	0.3696
COAD	TCGA-AA-3815-01A	3107576521	28523593	19.0168	26302852	6.9951X	0.3858
COAD	TCGA-AA-3818-01A	3107576521	33889156	27.4182	33572524	8.6645X	0.3782
COAD	TCGA-AA-3821-01A	3107576521	25721838	27.9071	25467030	5.7324X	0.3286
COAD	TCGA-AA-3831-01A	3107576521	33954572	46.3519	32881329	9.5175X	0.4817
COAD	TCGA-AA-3833-01A	3107576521	25866148	17.399	25585981	7.3509X	0.3618
COAD	TCGA-AA-3837-01A	3107576521	7246057	12.8674	7078954	1.8498X	0.2447
COAD	TCGA-AA-3841-01A	3107576521	12957023	16.8819	12775022	3.84X	0.3796
COAD	TCGA-AA-3842-01A	3107576521	17560997	17.9237	17255496	4.6085X	0.438
COAD	TCGA-AA-3844-01A	3107576521	28860025	27.3231	28559239	6.8922X	0.3366
COAD	TCGA-AA-3845-01A	3107576521	24520564	24.5921	24071945	6.2765X	0.3786
COAD	TCGA-AA-3846-01A	3107576521	28085859	29.5654	27867000	6.9259X	0.3578
COAD	TCGA-AA-3848-01A	3107576521	19599557	25.4854	19427156	4.6593X	0.3324
COAD	TCGA-AA-3850-01A	3107576521	26952276	21.8204	25125719	8.5389X	0.361
COAD	TCGA-AA-3851-01A	3107576521	27428611	21.2443	27222924	7.9891X	0.4131
COAD	TCGA-AA-3856-01A	3107576521	37044735	29.4655	36777520	11.1299X	0.3612
COAD	TCGA-AA-3858-01A	3107576521	26904312	19.4634	26626293	7.3383X	0.3751
COAD	TCGA-AA-3860-01A	3107576521	27470870	22.1456	27149192	8.2971X	0.3663
COAD	TCGA-AA-3862-01A	3107576521	20216072	20.4609	19674451	5.6157X	0.4165
COAD	TCGA-AA-3864-01A	3107576521	28475184	23.0667	28010658	7.1446X	0.3843
COAD	TCGA-AA-3867-01A	3107576521	23971482	16.5572	23790851	6.7479X	0.4244
COAD	TCGA-AA-3869-01A	3107576521	29690185	18.9945	29544602	7.8944X	0.4441
COAD	TCGA-AA-3870-01A	3107576521	29346111	18.3352	27012786	8.2661X	0.4262
COAD	TCGA-AA-3872-01A	3107576521	35329018	25.9622	34782808	8.646X	0.3835
COAD	TCGA-AA-3875-01A	3107576521	20979096	22.6117	20748900	4.8685X	0.3138
COAD	TCGA-AA-3877-01A	3107576521	27723735	24.3557	27456730	6.6489X	0.3761
COAD	TCGA-AA-3939-01A	3107576521	25436102	20.0307	24740735	6.1782X	0.4555
COAD	TCGA-AA-3947-01A	3107576521	13055731	18.3687	12829654	2.9877X	0.4465
COAD	TCGA-AA-3949-01A	3107576521	20881854	16.3514	20204349	5.2053X	0.4474
COAD	TCGA-AA-3950-01A	3107576521	22635946	30.4748	22416403	5.46X	0.4367
COAD	TCGA-AA-3952-01A	3107576521	35056678	22.7506	33928320	7.9154X	0.3909
COAD	TCGA-AA-3955-01A	3107576521	19549157	18.9864	19356071	4.7035X	0.3926
COAD	TCGA-AA-3956-01A	3107576521	19571099	22.6925	19219065	4.8232X	0.426
COAD	TCGA-AA-3966-01A	3107576521	32396380	22.2946	32212443	8.797X	0.3739
COAD	TCGA-AA-3968-01A	3107576521	29432629	24.0131	28222155	6.7237X	0.3476
COAD	TCGA-AA-3970-01A	3107576521	24763329	22.3075	23868471	6.6483X	0.4425
COAD	TCGA-AA-3971-01A	3107576521	26817876	25.968	26501739	8.2079X	0.3511
COAD	TCGA-AA-3975-01A	3107576521	29243726	25.62	28093818	6.939X	0.3202
COAD	TCGA-AA-3976-01A	3107576521	13444770	16.8145	13140526	3.1734X	0.4598
COAD	TCGA-AA-3977-01A	3107576521	14983351	16.8408	13895580	3.3876X	0.4835
COAD	TCGA-AA-3979-01A	3107576521	29249730	19.1959	28630257	7.0398X	0.4436
COAD	TCGA-AA-3980-01A	3107576521	28421428	20.7464	28147956	6.4762X	0.3927
COAD	TCGA-AA-3984-01A	3107576521	29026872	20.689	28861567	6.5154X	0.4601
COAD	TCGA-AA-3986-01A	3107576521	31903256	27.6449	31229896	11.5753X	0.3398
COAD	TCGA-AA-3989-01A	3107576521	28431715	22.035	28128070	9.1341X	0.3701
COAD	TCGA-AA-3994-01A	3107576521	27607886	18.9494	27350190	7.2764X	0.4013
COAD	TCGA-AA-A00A-01A	3107576521	28633303	30.7897	28211311	6.5899X	0.3457
COAD	TCGA-AA-A00D-01A	3107576521	25570940	26.0508	25084400	8.1175X	0.3422
COAD	TCGA-AA-A00E-01A	3107576521	8822545	15.78	8735670	2.242X	0.2502
COAD	TCGA-AA-A00F-01A	3107576521	24499845	25.7275	23884420	4.8839X	0.3243
COAD	TCGA-AA-A00J-01A	3107576521	27639197	22.8708	27180416	6.3822X	0.3546
COAD	TCGA-AA-A00L-01A	3107576521	26181833	25.9334	25818944	6.2383X	0.3197
COAD	TCGA-AA-A00Q-01A	3107576521	28291968	26.7452	27901006	6.4177X	0.3322
COAD	TCGA-AA-A00R-01A	3107576521	25443591	23.2085	25008051	5.923X	0.3444
COAD	TCGA-AA-A00U-01A	3107576521	26334077	21.0657	26046004	5.9061X	0.3544
COAD	TCGA-AA-A00W-01A	3107576521	26354096	24.8763	26105160	6.3792X	0.3333
COAD	TCGA-AA-A00Z-01A	3107576521	29060722	27.3288	28596843	7.1074X	0.3419
COAD	TCGA-AA-A017-01A	3107576521	29810709	23.7186	29272900	5.9778X	0.398
COAD	TCGA-AA-A01C-01A	3107576521	12851180	17.9015	12788592	2.9764X	0.3131
COAD	TCGA-AA-A01D-01A	3107576521	29035581	19.919	28833033	7.0575X	0.4391
COAD	TCGA-AA-A01F-01A	3107576521	26078862	20.6988	25649501	6.1139X	0.3295
COAD	TCGA-AA-A01I-01A	3107576521	37596650	26.6101	36859190	9.2221X	0.4071
COAD	TCGA-AA-A01K-01A	3107576521	13211075	18.0339	12706108	2.5633X	0.399
COAD	TCGA-AA-A01P-01A	3107576521	31417800	27.8307	30662514	10.3144X	0.3661
COAD	TCGA-AA-A01Q-01A	3107576521	27608360	23.9588	26850445	4.5577X	0.3396
COAD	TCGA-AA-A01R-01A	3107576521	30645532	24.2643	30305063	10.3033X	0.4089
COAD	TCGA-AA-A01T-01A	3107576521	24806456	18.3197	22106135	4.7214X	0.408
COAD	TCGA-AA-A01V-01A	3107576521	30329092	32.0533	29940712	7.1721X	0.3697
COAD	TCGA-AA-A01X-01A	3107576521	32708571	33.038	32166672	7.7226X	0.3709
COAD	TCGA-AA-A01Z-01A	3107576521	23509634	22.9083	23057766	5.3454X	0.4437
COAD	TCGA-AA-A022-01A	3107576521	32238737	33.334	31761278	6.683X	0.3391
COAD	TCGA-AA-A02F-01A	3107576521	28459060	26.7633	27585752	5.9462X	0.3749
COAD	TCGA-AA-A02H-01A	3107576521	10055252	16.618	8795253	1.9537X	0.4066
COAD	TCGA-AA-A02J-01A	3107576521	30739113	20.7957	30666452	7.6824X	0.3831
COAD	TCGA-AA-A02K-01A	3107576521	138411742	34.6363	135659198	17.8687X	0.4473
COAD	TCGA-AA-A02O-01A	3107576521	33963695	39.3857	33078208	6.7025X	0.3694
COAD	TCGA-AA-A02R-01A	3107576521	28305624	18.4406	28196996	8.0377X	0.3857
COAD	TCGA-AA-A02Y-01A	3107576521	138700904	21.3127	134288885	20.2705X	0.5048
COAD	TCGA-AA-A03F-01A	3107576521	20961470	30.7739	16805316	4.5283X	0.4894
COAD	TCGA-AA-A03J-01A	3107576521	28245553	26.2928	27310844	6.3879X	0.3679
COAD	TCGA-AD-5900-01A	3107576521	100697254	21.1091	98541216	16.1231X	0.4832
COAD	TCGA-AD-6888-01A	3107576521	140242822	27.484	137191692	20.7585X	0.5441
COAD	TCGA-AD-6890-01A	3107576521	88830034	25.2839	86003874	13.0055X	0.4382
COAD	TCGA-AD-6895-01A	3107576521	110958038	25.8444	107726486	18.2182X	0.4756
COAD	TCGA-AD-6899-01A	3107576521	145687576	30.6674	143838989	33.7445X	0.4742
COAD	TCGA-AD-6963-01A	3107576521	145900302	27.7488	142810433	23.5546X	0.4886
COAD	TCGA-AD-6964-01A	3107576521	78917840	27.2222	76985553	15.809X	0.4427
COAD	TCGA-AD-6965-01A	3107576521	91977868	24.803	90894541	15.6105X	0.4645
COAD	TCGA-AD-A5EJ-01A	3107576521	115846914	26.9081	113876633	16.1581X	0.4479
COAD	TCGA-AD-A5EK-01A	3107576521	141346660	34.2644	138803841	20.809X	0.4367
COAD	TCGA-AM-5820-01A	3107576521	114143060	20.3257	112906310	19.3991X	0.5127
COAD	TCGA-AM-5821-01A	3107576521	105279042	19.8136	102995453	21.0701X	0.4889
COAD	TCGA-AU-3779-01A	3107576521	104963582	22.9385	103507522	18.6106X	0.4478
COAD	TCGA-AU-6004-01A	3107576521	126686568	28.0292	125084926	20.886X	0.4382
COAD	TCGA-AY-4070-01A	3107576521	30153186	32.9591	29938965	7.833X	0.3218
COAD	TCGA-AY-4071-01A	3107576521	30120644	23.4266	29951117	8.7361X	0.3396
COAD	TCGA-AY-5543-01A	3107576521	141754270	24.9709	140065779	21.6845X	0.4791
COAD	TCGA-AY-6197-01A	3107576521	128173346	26.1262	126803750	20.7861X	0.4363
COAD	TCGA-AY-6386-01A	3107576521	111144528	23.1646	109976710	20.6255X	0.5049
COAD	TCGA-AY-A71X-01A	3107576521	152870108	32.0233	147036580	20.5319X	0.429
COAD	TCGA-AY-A8YK-01A	3107576521	113679090	26.4219	112376654	18.1505X	0.4345
COAD	TCGA-AZ-4308-01A	3107576521	28971799	17.3156	26609240	10.2903X	0.534
COAD	TCGA-AZ-4313-01A	3107576521	20735348	13.8254	20028791	5.5423X	0.4652
COAD	TCGA-AZ-4315-01A	3107576521	26554832	36.5366	24242176	6.8274X	0.4684
COAD	TCGA-AZ-4615-01A	3107576521	32968363	28.3666	32306883	8.5733X	0.38
COAD	TCGA-AZ-4681-01A	3107576521	30375229	36.5887	29701197	8.8902X	0.4176
COAD	TCGA-AZ-4682-01B	3107576521	142189646	21.5639	139865936	23.226X	0.496
COAD	TCGA-AZ-5403-01A	3107576521	108754198	21.0873	105375375	18.0715X	0.5032
COAD	TCGA-AZ-5407-01A	3107576521	90851884	18.6377	89942630	16.5603X	0.4756
COAD	TCGA-AZ-6598-01A	3107576521	97805226	19.9589	95762380	13.6596X	0.4774
COAD	TCGA-AZ-6598-11A	3107576521	134865116	27.0404	131447126	19.7789X	0.4706
COAD	TCGA-AZ-6599-01A	3107576521	107609594	24.0405	105573746	16.4184X	0.445
COAD	TCGA-AZ-6599-11A	3107576521	129158102	28.3621	125906823	26.9079X	0.4603
COAD	TCGA-AZ-6600-01A	3107576521	130186350	29.578	127282836	24.5119X	0.4806
COAD	TCGA-AZ-6600-11A	3107576521	104366466	28.3257	102630223	23.3606X	0.4424
COAD	TCGA-AZ-6601-01A	3107576521	116936664	26.7943	114539739	18.141X	0.492
COAD	TCGA-AZ-6601-11A	3107576521	116692526	29.33	114420607	24.1459X	0.4293
COAD	TCGA-AZ-6603-01A	3107576521	141459960	28.6402	138638748	24.7114X	0.4669
COAD	TCGA-AZ-6603-11A	3107576521	105692198	23.7701	103810764	21.691X	0.4478
COAD	TCGA-AZ-6605-01A	3107576521	110972458	24.8404	108486651	21.6231X	0.4585
COAD	TCGA-AZ-6605-11A	3107576521	116126296	21.2744	114155001	19.6113X	0.4452
COAD	TCGA-AZ-6606-01A	3107576521	123790354	22.6667	121613361	20.3745X	0.4691
COAD	TCGA-AZ-6607-01A	3107576521	92693472	19.6858	91422437	16.2859X	0.4677
COAD	TCGA-CA-5255-01A	3107576521	104408674	24.0997	102415553	14.2463X	0.4475
COAD	TCGA-CA-5256-01A	3107576521	30880792	22.4975	30354058	8.0525X	0.382
COAD	TCGA-CA-5796-01A	3107576521	78245808	16.8638	76805246	15.1907X	0.4899
COAD	TCGA-CA-5797-01A	3107576521	123983828	22.141	122489881	20.7763X	0.516
COAD	TCGA-CA-6715-01A	3107576521	133049400	25.2323	130719338	23.1375X	0.4867
COAD	TCGA-CA-6716-01A	3107576521	121257336	24.74	119336694	19.9037X	0.4675
COAD	TCGA-CA-6717-01A	3107576521	116130462	23.2203	113849744	24.223X	0.483
COAD	TCGA-CA-6718-01A	3107576521	124529570	24.7478	121775244	25.2053X	0.4831
COAD	TCGA-CK-4947-01B	3107576521	118985696	21.8719	117349087	24.7077X	0.486
COAD	TCGA-CK-4950-01A	3107576521	168303628	24.6566	165755039	38.339X	0.5185
COAD	TCGA-CK-4951-01A	3107576521	33498899	31.8543	32507383	7.232X	0.3433
COAD	TCGA-CK-4952-01A	3107576521	124238164	22.9641	122708424	20.4446X	0.4722
COAD	TCGA-CK-5912-01A	3107576521	91589794	20.083	90509049	18.4787X	0.4705
COAD	TCGA-CK-5913-01A	3107576521	124757122	22.533	123026770	20.9685X	0.4976
COAD	TCGA-CK-5914-01A	3107576521	127199230	24.3102	125699103	20.7896X	0.4619
COAD	TCGA-CK-5915-01A	3107576521	103400926	21.2169	101428607	17.9455X	0.4929
COAD	TCGA-CK-5916-01A	3107576521	94910278	20.702	93813968	18.2553X	0.495
COAD	TCGA-CK-6746-01A	3107576521	115354812	21.5397	113434758	23.5034X	0.4749
COAD	TCGA-CK-6747-01A	3107576521	143657518	20.968	140881021	27.2641X	0.5127
COAD	TCGA-CK-6748-01A	3107576521	137445432	22.4557	134922430	24.5432X	0.5057
COAD	TCGA-CK-6751-01A	3107576521	105648100	19.822	103683411	16.3813X	0.4778
COAD	TCGA-CM-4743-01A	3107576521	96896436	20.3747	95501019	11.7859X	0.5053
COAD	TCGA-CM-4744-01A	3107576521	157925622	21.4695	152195607	23.1708X	0.5259
COAD	TCGA-CM-4746-01A	3107576521	29660356	37.2008	28423455	8.6072X	0.371
COAD	TCGA-CM-4748-01A	3107576521	5271052	82.8837	3580414	0.7117X	0.3619
COAD	TCGA-CM-4751-01A	3107576521	121102242	25.352	118659635	21.0058X	0.4396
COAD	TCGA-CM-4752-01A	3107576521	33195828	25.1658	28573311	9.3023X	0.344
COAD	TCGA-CM-5341-01A	3107576521	31677214	23.1172	31162214	9.2132X	0.363
COAD	TCGA-CM-5344-01A	3107576521	111674086	24.2821	110378267	13.9896X	0.4593
COAD	TCGA-CM-5348-01A	3107576521	123570600	27.4232	122160849	22.4632X	0.4489
COAD	TCGA-CM-5349-01A	3107576521	96712222	22.3017	95585026	11.7239X	0.4545
COAD	TCGA-CM-5860-01A	3107576521	87876174	19.3071	86408147	14.8699X	0.501
COAD	TCGA-CM-5861-01A	3107576521	77708590	18.2742	76714288	10.9849X	0.4649
COAD	TCGA-CM-5863-01A	3107576521	119980606	21.4171	118433760	19.1825X	0.4736
COAD	TCGA-CM-5864-01A	3107576521	83375056	20.1685	82074027	13.0806X	0.4465
COAD	TCGA-CM-5868-01A	3107576521	142604018	26.5716	140708969	19.6537X	0.4827
COAD	TCGA-CM-6162-01A	3107576521	113804268	23.3779	112538907	22.9497X	0.4922
COAD	TCGA-CM-6163-01A	3107576521	128523578	28.314	126643127	23.2394X	0.4662
COAD	TCGA-CM-6164-01A	3107576521	136694610	27.4613	133965686	21.2067X	0.4833
COAD	TCGA-CM-6165-01A	3107576521	97636938	21.4704	96548980	16.4086X	0.4727
COAD	TCGA-CM-6166-01A	3107576521	89027306	20.76	86028819	11.4861X	0.4579
COAD	TCGA-CM-6167-01A	3107576521	98054624	28.3401	96425759	15.7755X	0.4286
COAD	TCGA-CM-6169-01A	3107576521	49740968	20.8134	48960603	9.1508X	0.378
COAD	TCGA-CM-6170-01A	3107576521	124633008	26.7139	122795464	21.718X	0.4668
COAD	TCGA-CM-6172-01A	3107576521	107381628	24.7852	105453163	20.1827X	0.4726
COAD	TCGA-CM-6674-01A	3107576521	91721206	18.6961	90013221	14.2968X	0.4801
COAD	TCGA-CM-6675-01A	3107576521	109700482	27.3538	108345149	18.7363X	0.4575
COAD	TCGA-CM-6677-01A	3107576521	99449540	24.0838	79928306	16.3203X	0.4205
COAD	TCGA-CM-6678-01A	3107576521	136296718	24.5288	134637169	19.765X	0.4756
COAD	TCGA-CM-6679-01A	3107576521	134218488	29.2657	132061809	26.9714X	0.4531
COAD	TCGA-CM-6680-01A	3107576521	116409598	28.3522	113644151	18.9923X	0.4642
COAD	TCGA-D5-5537-01A	3107576521	104669780	28.2711	103465300	16.6946X	0.4616
COAD	TCGA-D5-5538-01A	3107576521	106734970	26.459	104777840	21.2129X	0.474
COAD	TCGA-D5-5539-01A	3107576521	123332854	27.1115	117702228	20.2356X	0.4604
COAD	TCGA-D5-5541-01A	3107576521	140240612	24.7794	138694130	27.0117X	0.4916
COAD	TCGA-D5-6530-01A	3107576521	107461274	23.3261	106268990	16.6604X	0.4729
COAD	TCGA-D5-6533-01A	3107576521	104162352	24.7725	102937995	18.2617X	0.4733
COAD	TCGA-D5-6534-01A	3107576521	151964576	29.6314	149467656	31.9884X	0.4863
COAD	TCGA-D5-6535-01A	3107576521	106160518	27.5008	104946629	18.2545X	0.4476
COAD	TCGA-D5-6536-01A	3107576521	102961832	24.3445	101627241	14.9356X	0.4576
COAD	TCGA-D5-6537-01A	3107576521	115146220	20.2782	113889437	18.3195X	0.4961
COAD	TCGA-D5-6539-01A	3107576521	108730268	24.0333	107182894	23.8733X	0.467
COAD	TCGA-D5-6540-01A	3107576521	110396578	24.8189	108965695	16.5597X	0.4437
COAD	TCGA-D5-6541-01A	3107576521	163426582	30.4637	161046922	27.9542X	0.492
COAD	TCGA-D5-6898-01A	3107576521	132966126	23.6263	130582328	25.4879X	0.4946
COAD	TCGA-D5-6920-01A	3107576521	135366132	26.0842	132363561	27.8318X	0.4713
COAD	TCGA-D5-6922-01A	3107576521	132700048	29.2078	130076588	23.683X	0.4575
COAD	TCGA-D5-6923-01A	3107576521	154690548	30.4278	151760147	27.0093X	0.4716
COAD	TCGA-D5-6924-01A	3107576521	76906346	22.0118	75422670	19.0506X	0.4177
COAD	TCGA-D5-6926-01A	3107576521	115493074	27.9522	113744415	21.1551X	0.4491
COAD	TCGA-D5-6927-01A	3107576521	88516290	22.8661	87457210	15.5808X	0.4387
COAD	TCGA-D5-6928-01A	3107576521	130497926	34.4985	127982690	42.8241X	0.4337
COAD	TCGA-D5-6930-01A	3107576521	93539238	24.6545	92214181	18.3966X	0.4662
COAD	TCGA-D5-6931-01A	3107576521	110638706	25.3925	108503088	22.8151X	0.4561
COAD	TCGA-D5-6932-01A	3107576521	123015632	23.8013	120820358	18.7652X	0.463
COAD	TCGA-D5-7000-01A	3107576521	131609382	28.7118	129651471	24.0473X	0.4588
COAD	TCGA-DM-A0X9-01A	3107576521	179618730	29.6523	175866980	26.3339X	0.471
COAD	TCGA-DM-A1D0-01A	3107576521	175822716	26.801	172044795	21.6225X	0.4751
COAD	TCGA-DM-A1D6-01A	3107576521	207113356	30.5643	200622326	29.7868X	0.4682
COAD	TCGA-DM-A1D7-01A	3107576521	158395536	28.5103	153092479	21.08X	0.4839
COAD	TCGA-DM-A1D8-01A	3107576521	176406860	29.2256	173370936	23.3669X	0.4602
COAD	TCGA-DM-A1D9-01A	3107576521	172150202	29.6265	168428521	23.132X	0.4717
COAD	TCGA-DM-A1DB-01A	3107576521	178109314	34.4302	175777189	25.1068X	0.4571
COAD	TCGA-DM-A1HB-01A	3107576521	147699000	27.3538	143969030	19.2681X	0.5041
COAD	TCGA-DM-A280-01A	3107576521	105284066	20.6501	102909894	13.3256X	0.5119
COAD	TCGA-DM-A282-01A	3107576521	143520958	31.1629	137755620	17.4813X	0.4544
COAD	TCGA-DM-A285-01A	3107576521	153673566	38.1729	150911204	22.1251X	0.4481
COAD	TCGA-DM-A288-01A	3107576521	97980868	27.6053	96371760	12.8197X	0.4166
COAD	TCGA-DM-A28A-01A	3107576521	121671642	32.7963	118893951	19.1594X	0.4433
COAD	TCGA-DM-A28C-01A	3107576521	135632104	26.3697	133639659	21.5938X	0.477
COAD	TCGA-DM-A28E-01A	3107576521	125332626	26.9301	122007441	18.6383X	0.4434
COAD	TCGA-DM-A28F-01A	3107576521	149535930	30.1917	146828271	22.7037X	0.4703
COAD	TCGA-DM-A28G-01A	3107576521	139510142	28.1723	136714234	18.7997X	0.4416
COAD	TCGA-DM-A28K-01A	3107576521	113705650	24.035	111179990	15.4792X	0.4323
COAD	TCGA-DM-A28M-01A	3107576521	156844510	25.9602	154351289	22.6899X	0.5086
COAD	TCGA-F4-6459-01A	3107576521	115216022	26.5306	113782558	20.6292X	0.4705
COAD	TCGA-F4-6460-01A	3107576521	106582472	30.4289	104723122	15.5227X	0.4177
COAD	TCGA-F4-6461-01A	3107576521	101773076	24.215	100591109	15.6741X	0.443
COAD	TCGA-F4-6463-01A	3107576521	103569112	22.0831	102440820	15.2225X	0.4725
COAD	TCGA-F4-6569-01A	3107576521	130694952	22.5267	128365323	25.7329X	0.513
COAD	TCGA-F4-6570-01A	3107576521	118242686	24.5432	116731637	21.305X	0.4805
COAD	TCGA-F4-6703-01A	3107576521	156356794	24.9771	154331645	34.0094X	0.485
COAD	TCGA-F4-6704-01A	3107576521	211986308	28.217	208854015	54.3777X	0.5171
COAD	TCGA-F4-6704-11A	3107576521	142457760	28.1634	139750773	25.1192X	0.4618
COAD	TCGA-F4-6805-01A	3107576521	88544200	18.5323	87512458	15.4943X	0.47
COAD	TCGA-F4-6806-01A	3107576521	77103352	20.2528	76026769	12.7694X	0.4244
COAD	TCGA-F4-6807-01A	3107576521	104028700	22.9621	102258970	21.1363X	0.4568
COAD	TCGA-F4-6808-01A	3107576521	88902050	20.4223	87475125	12.0653X	0.4602
COAD	TCGA-F4-6809-01A	3107576521	132424906	27.9795	130570245	17.3849X	0.4373
COAD	TCGA-F4-6854-01A	3107576521	142021420	25.2088	140584760	24.7031X	0.4947
COAD	TCGA-F4-6856-01A	3107576521	69019372	20.5794	67125130	12.877X	0.4499
COAD	TCGA-G4-6294-01A	3107576521	122505854	27.9146	120830220	17.1572X	0.4386
COAD	TCGA-G4-6297-01A	3107576521	107863452	24.4818	106552995	19.4968X	0.4622
COAD	TCGA-G4-6299-01A	3107576521	109483010	22.112	107558666	18.4144X	0.481
COAD	TCGA-G4-6302-01A	3107576521	100690690	22.5368	99231444	16.5268X	0.4611
COAD	TCGA-G4-6304-01A	3107576521	61459900	22.9537	60781460	8.062X	0.4184
COAD	TCGA-G4-6306-01A	3107576521	75212846	21.3178	73639305	9.717X	0.4465
COAD	TCGA-G4-6307-01A	3107576521	181915846	29.0621	178874999	22.5225X	0.4905
COAD	TCGA-G4-6309-01A	3107576521	90277454	24.73	88971558	14.5219X	0.4355
COAD	TCGA-G4-6310-01A	3107576521	70118144	21.3088	68418880	9.4585X	0.4311
COAD	TCGA-G4-6311-01A	3107576521	95259682	22.7629	94418042	14.9154X	0.4537
COAD	TCGA-G4-6314-01A	3107576521	121939744	27.675	120731087	18.3677X	0.4705
COAD	TCGA-G4-6315-01A	3107576521	95038574	20.9369	94059744	14.2644X	0.4829
COAD	TCGA-G4-6320-01A	3107576521	97818572	21.6138	95193929	11.3823X	0.4726
COAD	TCGA-G4-6323-01A	3107576521	95640768	27.1271	91610039	14.0437X	0.4262
COAD	TCGA-G4-6625-01A	3107576521	113394260	27.2257	111262549	22.4932X	0.4545
COAD	TCGA-G4-6626-01A	3107576521	115356040	25.9899	113671246	17.1571X	0.4584
COAD	TCGA-G4-6628-01A	3107576521	119871882	24.8596	118247679	21.8576X	0.4762
COAD	TCGA-NH-A50T-01A	3107576521	127313954	28.5341	125205350	17.2651X	0.4396
COAD	TCGA-NH-A50U-01A	3107576521	169185748	35.9159	165989701	23.7072X	0.4417
COAD	TCGA-NH-A5IV-01A	3107576521	136061418	35.9388	132364356	20.0206X	0.4224
COAD	TCGA-NH-A6GA-01A	3107576521	148516518	32.1561	145884211	24.8884X	0.4294
COAD	TCGA-NH-A6GB-01A	3107576521	99321646	24.9357	87690637	13.819X	0.4094
COAD	TCGA-NH-A6GC-01A	3107576521	75301510	26.885	73772999	10.2642X	0.3779
COAD	TCGA-NH-A8F8-01A	3107576521	99284240	32.5225	98135039	13.5382X	0.4214
COAD	TCGA-QG-A5YV-01A	3107576521	126181370	29.282	124334033	19.593X	0.4566
COAD	TCGA-QG-A5Z2-01A	3107576521	150860394	34.8185	147999767	26.6006X	0.4371
COAD	TCGA-QL-A97D-01A	3107576521	113527512	28.4687	112177296	19.3462X	0.4297
COAD	TCGA-RU-A8FL-01A	3107576521	120279816	25.5618	115021748	14.837X	0.4407
COAD	TCGA-T9-A92H-01A	3107576521	126392658	29.0551	121463793	19.8314X	0.4598
COAD	TCGA-WS-AB45-01A	3107576521	136864098	24.7858	135400641	26.0958X	0.475
READ	TCGA-AF-2687-01A	3107576521	127863012	36.9172	125964555	20.0843X	0.4315
READ	TCGA-AF-2689-11A	3107576521	145277516	26.0271	142610842	30.1413X	0.5031
READ	TCGA-AF-2690-01A	3107576521	124680234	25.7386	122231636	36.9112X	0.4681
READ	TCGA-AF-2691-01A	3107576521	30054638	22.1084	29869894	7.8387X	0.3596
READ	TCGA-AF-2691-11A	3107576521	148263882	22.4125	145959258	31.2095X	0.5074
READ	TCGA-AF-2692-01A	3107576521	28441596	26.3128	28296210	7.2121X	0.3071
READ	TCGA-AF-2692-11A	3107576521	160503394	27.9437	157676590	33.8819X	0.4947
READ	TCGA-AF-2693-01A	3107576521	122943694	25.2909	121036496	23.7314X	0.4825
READ	TCGA-AF-3400-01A	3107576521	29086309	19.5762	28749244	8.0083X	0.3728
READ	TCGA-AF-3400-11A	3107576521	166656138	26.0783	164575410	31.1628X	0.536
READ	TCGA-AF-3913-01A	3107576521	28014891	20.1548	27313443	7.4194X	0.3878
READ	TCGA-AF-4110-01A	3107576521	139100822	25.485	136295544	39.5247X	0.4858
READ	TCGA-AF-5654-01A	3107576521	106449420	25.1818	104502951	14.006X	0.4492
READ	TCGA-AF-5654-11A	3107576521	98082808	23.5333	96557124	18.937X	0.4592
READ	TCGA-AF-6136-01A	3107576521	88844526	20.5795	77382372	12.6916X	0.6283
READ	TCGA-AF-6655-01A	3107576521	88599516	26.3275	87149289	14.212X	0.422
READ	TCGA-AF-6672-01A	3107576521	106174122	27.6807	100911843	14.4968X	0.4029
READ	TCGA-AF-A56K-01A	3107576521	133277692	33.774	129104878	18.5796X	0.406
READ	TCGA-AF-A56L-01A	3107576521	145906442	29.8551	143326877	21.0995X	0.4477
READ	TCGA-AF-A56N-01A	3107576521	132648486	32.6763	126723554	19.8239X	0.4315
READ	TCGA-AG-3574-01A	3107576521	33448269	19.6428	33345743	8.3702X	0.3635
READ	TCGA-AG-3575-01A	3107576521	28410330	23.7194	28230177	8.7252X	0.3854
READ	TCGA-AG-3578-01A	3107576521	29818563	28.9996	29640072	7.0227X	0.3035
READ	TCGA-AG-3580-01A	3107576521	25637556	22.6891	25507207	6.7268X	0.3342
READ	TCGA-AG-3581-01A	3107576521	28247718	23.173	28022237	7.7551X	0.347
READ	TCGA-AG-3582-01A	3107576521	21395672	20.837	21221468	5.959X	0.3196
READ	TCGA-AG-3584-01A	3107576521	29263600	29.9845	28999470	7.1453X	0.3327
READ	TCGA-AG-3586-01A	3107576521	25925441	22.6209	25714391	6.1514X	0.3363
READ	TCGA-AG-3587-01A	3107576521	22792416	22.816	22667017	5.9316X	0.3134
READ	TCGA-AG-3591-01A	3107576521	121130766	23.5391	119311484	20.7181X	0.4512
READ	TCGA-AG-3593-01A	3107576521	27689823	28.0077	27484019	7.3061X	0.3252
READ	TCGA-AG-3594-01A	3107576521	27330244	25.4684	27035174	7.991X	0.3239
READ	TCGA-AG-3598-01A	3107576521	27079032	20.2248	26186530	7.5713X	0.4009
READ	TCGA-AG-3599-01A	3107576521	31546255	24.6199	31164523	8.4213X	0.4076
READ	TCGA-AG-3600-01A	3107576521	27403994	19.9946	27060327	6.5721X	0.3968
READ	TCGA-AG-3602-01A	3107576521	25704938	18.4741	25342823	7.9727X	0.4132
READ	TCGA-AG-3605-01A	3107576521	29637426	19.3524	28927365	7.7061X	0.3903
READ	TCGA-AG-3609-01A	3107576521	29301895	24.1936	28888946	7.3125X	0.3862
READ	TCGA-AG-3611-01A	3107576521	27847004	24.9091	25643089	7.221X	0.3637
READ	TCGA-AG-3612-01A	3107576521	27741716	22.3104	27528799	7.3499X	0.3772
READ	TCGA-AG-3725-01A	3107576521	126188900	27.6641	124670852	19.9492X	0.4717
READ	TCGA-AG-3725-11A	3107576521	108177678	21.6813	106258212	21.7921X	0.4525
READ	TCGA-AG-3726-01A	3107576521	28101061	23.4416	27744595	7.0291X	0.4306
READ	TCGA-AG-3727-01A	3107576521	22849038	20.8133	22577905	10.6216X	0.4024
READ	TCGA-AG-3728-01A	3107576521	25947027	21.5782	25103126	10.972X	0.3959
READ	TCGA-AG-3732-01A	3107576521	122290996	28.5084	120330776	19.64X	0.4355
READ	TCGA-AG-3732-11A	3107576521	97297966	23.4097	96082695	19.7585X	0.4578
READ	TCGA-AG-3742-01A	3107576521	106712840	26.264	104810139	16.5217X	0.4534
READ	TCGA-AG-3742-11A	3107576521	105213482	22.1878	103447092	20.2352X	0.4716
READ	TCGA-AG-3878-01A	3107576521	32896868	21.6991	31120316	9.8894X	0.4664
READ	TCGA-AG-3881-01A	3107576521	24471231	17.0462	23420368	7.2396X	0.4411
READ	TCGA-AG-3882-01A	3107576521	21244278	19.7385	20150751	5.9859X	0.4388
READ	TCGA-AG-3883-01A	3107576521	19755698	21.1242	18653797	4.9844X	0.4221
READ	TCGA-AG-3885-01A	3107576521	24021697	22.0917	23030391	7.3608X	0.4436
READ	TCGA-AG-3887-01A	3107576521	22182489	20.3157	21980715	5.5582X	0.3508
READ	TCGA-AG-3890-01A	3107576521	21915485	25.1142	21638564	6.1187X	0.3216
READ	TCGA-AG-3892-01A	3107576521	25462212	21.7915	25279823	8.0695X	0.3715
READ	TCGA-AG-3893-01A	3107576521	26648257	26.5176	26405003	7.2023X	0.3455
READ	TCGA-AG-3894-01A	3107576521	25482260	20.7218	25293868	7.1128X	0.383
READ	TCGA-AG-3896-01A	3107576521	25362734	22.6625	25129409	7.2197X	0.364
READ	TCGA-AG-3898-01A	3107576521	27046187	26.135	25992603	6.6809X	0.3708
READ	TCGA-AG-3901-01A	3107576521	25590789	23.3115	24990517	7.4201X	0.365
READ	TCGA-AG-3902-01A	3107576521	164014608	31.1644	161491604	30.3816X	0.4667
READ	TCGA-AG-3909-01A	3107576521	24658148	22.1486	24496929	7.2913X	0.3553
READ	TCGA-AG-3999-01A	3107576521	27281239	21.3824	27136416	6.7005X	0.3583
READ	TCGA-AG-4005-01A	3107576521	29639057	23.8941	29428842	8.2111X	0.3582
READ	TCGA-AG-4008-01A	3107576521	23495802	21.9333	23217901	6.1231X	0.3815
READ	TCGA-AG-4015-01A	3107576521	28366945	23.4919	28142618	7.6632X	0.3551
READ	TCGA-AG-4021-01A	3107576521	138791888	27.4624	137132061	22.7828X	0.472
READ	TCGA-AG-4022-01A	3107576521	125098016	27.5325	122110134	19.7523X	0.4455
READ	TCGA-AG-A002-01A	3107576521	22673777	21.9775	22476105	5.6629X	0.4222
READ	TCGA-AG-A008-01A	3107576521	29949218	37.7673	28980095	7.0221X	0.3685
READ	TCGA-AG-A00C-01A	3107576521	28275486	30.6734	26907114	6.0591X	0.3634
READ	TCGA-AG-A00H-01A	3107576521	28985235	25.8063	28790962	6.2996X	0.3536
READ	TCGA-AG-A00Y-01A	3107576521	23191371	34.3259	22896126	5.4036X	0.3272
READ	TCGA-AG-A011-01A	3107576521	24538151	28.2394	23907015	5.608X	0.362
READ	TCGA-AG-A014-01A	3107576521	24160195	20.3637	23842237	5.5786X	0.3424
READ	TCGA-AG-A015-01A	3107576521	23249962	23.307	23000360	5.7951X	0.3969
READ	TCGA-AG-A016-01A	3107576521	22340111	19.7465	22101876	5.3696X	0.3454
READ	TCGA-AG-A01J-01A	3107576521	23609287	26.5357	23398426	4.9529X	0.3445
READ	TCGA-AG-A01L-01A	3107576521	26345794	22.3822	26051291	6.5488X	0.3518
READ	TCGA-AG-A01N-01A	3107576521	30284129	28.4327	30071087	6.4886X	0.343
READ	TCGA-AG-A01W-01A	3107576521	31964757	28.5147	31503091	8.1406X	0.3802
READ	TCGA-AG-A01Y-01A	3107576521	33617076	29.4865	33225828	10.3907X	0.3363
READ	TCGA-AG-A020-01A	3107576521	33662161	31.1444	33189794	8.6045X	0.3664
READ	TCGA-AG-A023-01A	3107576521	30154249	38.9544	29936887	6.8873X	0.3335
READ	TCGA-AG-A025-01A	3107576521	29975430	25.723	29833676	6.8722X	0.3366
READ	TCGA-AG-A026-01A	3107576521	30558196	25.699	30413515	6.4135X	0.3302
READ	TCGA-AG-A02G-01A	3107576521	27771690	21.6666	27650692	6.7432X	0.3267
READ	TCGA-AG-A02N-01A	3107576521	24794923	27.703	24404059	5.2094X	0.3379
READ	TCGA-AG-A02X-01A	3107576521	19788511	20.0521	19637725	4.9207X	0.3231
READ	TCGA-AG-A032-01A	3107576521	28450269	61.7586	28182047	5.7331X	0.3173
READ	TCGA-AG-A036-01A	3107576521	26281932	27.2153	26023977	6.4115X	0.3608
READ	TCGA-AH-6544-01A	3107576521	108996128	24.9851	107690395	15.6023X	0.4954
READ	TCGA-AH-6547-01A	3107576521	118684146	26.1323	116162917	29.41X	0.4489
READ	TCGA-AH-6643-01A	3107576521	123886018	27.084	122074093	18.2632X	0.4517
READ	TCGA-AH-6643-11A	3107576521	105303500	26.1573	98109855	17.9948X	0.4659
READ	TCGA-AH-6903-01A	3107576521	234001078	28.1971	227886434	35.6578X	0.5948
READ	TCGA-BM-6198-01A	3107576521	122621436	30.7313	120376174	16.2336X	0.4175
READ	TCGA-CI-6619-01B	3107576521	136073264	30.8348	133785634	20.7655X	0.4475
READ	TCGA-CI-6620-01A	3107576521	129231338	26.2119	127533156	22.3362X	0.4638
READ	TCGA-CI-6621-01A	3107576521	132000568	28.5761	129679315	20.4242X	0.4506
READ	TCGA-CI-6622-01A	3107576521	127197428	26.121	125422114	20.749X	0.4823
READ	TCGA-CI-6623-01B	3107576521	146598384	28.2008	144788730	23.8248X	0.483
READ	TCGA-CI-6624-01C	3107576521	124782400	27.6622	123139138	22.908X	0.4603
READ	TCGA-CL-4957-01A	3107576521	142450164	25.8467	140360667	22.1728X	0.485
READ	TCGA-CL-5917-01A	3107576521	101095454	23.7138	98779681	16.9937X	0.4623
READ	TCGA-CL-5918-01A	3107576521	107697128	23.2864	105800484	12.9648X	0.4717
READ	TCGA-DC-4745-01A	3107576521	118368818	20.9916	116586104	21.0537X	0.4898
READ	TCGA-DC-4749-01A	3107576521	116925928	23.5712	112470465	18.6996X	0.4758
READ	TCGA-DC-5337-01A	3107576521	101111950	18.1537	99650163	16.8216X	0.5125
READ	TCGA-DC-5869-01A	3107576521	102647646	21.4265	99813619	17.2821X	0.5003
READ	TCGA-DC-6154-01A	3107576521	122250138	36.8893	120545439	18.1798X	0.5212
READ	TCGA-DC-6155-01A	3107576521	96923388	38.0006	68986519	6.4748X	0.6935
READ	TCGA-DC-6156-01A	3107576521	107743876	27.8277	106309904	18.5226X	0.4616
READ	TCGA-DC-6157-01A	3107576521	98227338	27.0205	96760153	15.5468X	0.4798
READ	TCGA-DC-6158-01A	3107576521	103976586	24.3565	102412982	19.9009X	0.4839
READ	TCGA-DC-6160-01A	3107576521	95450348	24.8265	94067535	19.6317X	0.4772
READ	TCGA-DC-6681-01A	3107576521	134020476	22.9377	132169702	23.5809X	0.5011
READ	TCGA-DC-6682-01A	3107576521	100851554	23.9961	99814351	14.78X	0.4465
READ	TCGA-DC-6683-01A	3107576521	100424790	26.8001	98892021	15.5458X	0.455
READ	TCGA-DT-5265-01A	3107576521	110241378	27.2654	108170682	12.0501X	0.4574
READ	TCGA-DY-A0XA-01A	3107576521	105286762	24.3542	103837277	15.6982X	0.4316
READ	TCGA-DY-A1DC-01A	3107576521	112261658	23.7919	108161239	14.3533X	0.4678
READ	TCGA-DY-A1DE-01A	3107576521	107445404	29.4962	105149270	14.9877X	0.4397
READ	TCGA-DY-A1DG-01A	3107576521	117190006	27.0589	114367771	14.5269X	0.4397
READ	TCGA-DY-A1H8-01A	3107576521	130539870	28.022	111200384	10.7627X	0.4559
READ	TCGA-EF-5830-01A	3107576521	105045108	21.2575	103219642	16.2438X	0.4911
READ	TCGA-EF-5831-01A	3107576521	107181400	24.2485	104883130	16.5478X	0.4862
READ	TCGA-EI-6506-01A	3107576521	143729254	30.6329	141404502	29.757X	0.4576
READ	TCGA-EI-6507-01A	3107576521	121108354	30.7074	119152301	20.0945X	0.4302
READ	TCGA-EI-6508-01A	3107576521	134489100	31.8487	132493497	22.8994X	0.4528
READ	TCGA-EI-6509-01A	3107576521	137001698	27.3149	135086154	19.714X	0.449
READ	TCGA-EI-6511-01A	3107576521	130659544	24.6606	128113120	42.0643X	0.4879
READ	TCGA-EI-6512-01A	3107576521	118744194	24.8504	116985920	21.1828X	0.475
READ	TCGA-EI-6513-01A	3107576521	131334916	38.7647	129471697	21.7406X	0.4593
READ	TCGA-EI-6514-01A	3107576521	127771714	24.1687	126223463	20.0181X	0.4752
READ	TCGA-EI-6881-01A	3107576521	150488818	25.8041	148167384	25.6871X	0.4949
READ	TCGA-EI-6882-01A	3107576521	84165220	20.9136	82268326	15.1615X	0.4611
READ	TCGA-EI-6883-01A	3107576521	134374060	29.7384	132430140	21.9091X	0.5085
READ	TCGA-EI-6884-01A	3107576521	109605598	24.6219	108078564	24.706X	0.4906
READ	TCGA-EI-6885-01A	3107576521	165606934	31.2801	163188227	30.3448X	0.4892
READ	TCGA-EI-6917-01A	3107576521	147333946	32.8468	142678089	24.5654X	0.4705
READ	TCGA-EI-7004-01A	3107576521	126814668	24.5193	125018205	22.8714X	0.4895
READ	TCGA-F5-6464-01A	3107576521	111859090	23.1324	109896350	19.0904X	0.478
READ	TCGA-F5-6465-01A	3107576521	143864962	28.1182	141527474	30.253X	0.469
READ	TCGA-F5-6702-01A	3107576521	134720852	26.6786	132998996	21.9819X	0.4773
READ	TCGA-F5-6810-01A	3107576521	134231574	34.2371	132489312	20.4429X	0.4752
READ	TCGA-F5-6812-01A	3107576521	132128074	28.8124	128835420	19.6317X	0.4525
READ	TCGA-F5-6813-01A	3107576521	126799728	25.9527	125186302	21.8614X	0.4849
READ	TCGA-F5-6814-01A	3107576521	143498880	32.4556	141404601	23.4099X	0.4859
READ	TCGA-F5-6861-01A	3107576521	146250090	29.7065	144597681	23.2611X	0.5021
READ	TCGA-G5-6235-01A	3107576521	120270684	27.645	119040028	17.6657X	0.4698
READ	TCGA-G5-6572-01A	3107576521	131323986	29.6611	129204541	21.0359X	0.4869
READ	TCGA-G5-6641-01A	3107576521	143517390	28.1462	140297621	19.8878X	0.4706
STAD	TCGA-3M-AB46-01A	3107576521	254815306	46.1198	204463196	36.2343X	0.4871
STAD	TCGA-B7-5816-01A	3107576521	254054534	31.5498	179669534	77.6566X	0.5527
STAD	TCGA-B7-A5TI-01A	3107576521	192377074	33.5293	180585514	64.0812X	0.5759
STAD	TCGA-B7-A5TJ-01A	3107576521	210310952	35.3425	192839527	49.4013X	0.5572
STAD	TCGA-B7-A5TK-01A	3107576521	238236680	36.7389	200495244	57.9534X	0.6873
STAD	TCGA-B7-A5TN-01A	3107576521	230298794	37.3866	214294038	59.3075X	0.6118
STAD	TCGA-BR-4187-01A	3107576521	185178864	45.8724	178708241	49.467X	0.6391
STAD	TCGA-BR-4191-01A	3107576521	200038930	81.6615	177680811	34.3071X	0.4931
STAD	TCGA-BR-4201-01A	3107576521	183973402	40.7836	166758192	31.4887X	0.6074
STAD	TCGA-BR-4253-01A	3107576521	186459512	40.0667	162712753	34.732X	0.5416
STAD	TCGA-BR-4255-01A	3107576521	296721692	36.0833	283061328	117.3398X	0.661
STAD	TCGA-BR-4256-01A	3107576521	275052566	47.1822	263087312	88.1777X	0.6699
STAD	TCGA-BR-4257-01A	3107576521	163054242	29.8408	159597213	47.4655X	0.5416
STAD	TCGA-BR-4267-01A	3107576521	277081412	61.8947	262524593	85.2211X	0.5378
STAD	TCGA-BR-4279-01A	3107576521	188771022	25.0448	169102080	42.4215X	0.7576
STAD	TCGA-BR-4280-01A	3107576521	204168684	40.7869	193698767	63.1575X	0.5858
STAD	TCGA-BR-4292-01A	3107576521	319367170	58.8156	303603696	91.6724X	0.6391
STAD	TCGA-BR-4357-01A	3107576521	151172466	44.8242	136828478	39.1413X	0.497
STAD	TCGA-BR-4361-01A	3107576521	178495582	47.1665	159007430	26.155X	0.4845
STAD	TCGA-BR-4363-01A	3107576521	204283126	59.7143	177466854	40.2582X	0.4585
STAD	TCGA-BR-4366-01A	3107576521	207519928	62.9354	182585017	31.3518X	0.5216
STAD	TCGA-BR-4367-01A	3107576521	159289386	22.5876	145703621	38.7272X	0.7566
STAD	TCGA-BR-4368-01A	3107576521	196317340	45.2103	173339000	31.7414X	0.5385
STAD	TCGA-BR-4369-01A	3107576521	213267900	69.8554	186452933	36.978X	0.4836
STAD	TCGA-BR-4370-01A	3107576521	200961922	40.4782	177772192	40.9738X	0.5327
STAD	TCGA-BR-4371-01A	3107576521	173032246	60.9709	157942660	25.6995X	0.43
STAD	TCGA-BR-6452-01A	3107576521	226940414	36.2998	192704648	78.7038X	0.54
STAD	TCGA-BR-6453-01A	3107576521	175688832	37.0737	137235541	50.8667X	0.5581
STAD	TCGA-BR-6453-11A	3107576521	205229294	36.1679	165333655	68.5393X	0.6296
STAD	TCGA-BR-6454-01A	3107576521	159786128	39.1998	120684062	58.0194X	0.4782
STAD	TCGA-BR-6454-11A	3107576521	191886062	33.4222	143189298	85.7491X	0.5072
STAD	TCGA-BR-6455-01A	3107576521	231220892	35.712	189270703	75.1126X	0.5325
STAD	TCGA-BR-6456-01A	3107576521	208933754	35.4491	186870347	67.8246X	0.5338
STAD	TCGA-BR-6457-01A	3107576521	183081300	29.2911	142660227	64.3667X	0.4942
STAD	TCGA-BR-6457-11A	3107576521	185971886	23.2926	122996735	101.2749X	0.4572
STAD	TCGA-BR-6563-01A	3107576521	201965158	35.4664	195259581	66.911X	0.4784
STAD	TCGA-BR-6564-01A	3107576521	186224202	30.4963	115911177	45.3683X	0.5143
STAD	TCGA-BR-6564-11A	3107576521	253148754	41.3315	188942379	112.2781X	0.4972
STAD	TCGA-BR-6565-01A	3107576521	213137304	37.9984	172301223	69.0674X	0.4962
STAD	TCGA-BR-6566-01A	3107576521	228473720	30.8201	174599250	71.1006X	0.5461
STAD	TCGA-BR-6706-01A	3107576521	259407174	46.0411	176126646	134.3011X	0.4315
STAD	TCGA-BR-6707-01A	3107576521	152996664	35.6407	99863419	29.9146X	0.4616
STAD	TCGA-BR-6709-01A	3107576521	192596894	33.3907	134604879	73.2757X	0.4619
STAD	TCGA-BR-6710-01A	3107576521	236583322	26.8094	141951109	85.0126X	0.4199
STAD	TCGA-BR-6802-01A	3107576521	167375330	30.837	135277909	46.2244X	0.4751
STAD	TCGA-BR-6802-11A	3107576521	143077076	18.6201	90905310	41.2588X	0.661
STAD	TCGA-BR-6803-01A	3107576521	195005014	31.6604	151362342	59.3215X	0.5295
STAD	TCGA-BR-6852-01A	3107576521	185070428	73.3068	149256331	63.7283X	0.4007
STAD	TCGA-BR-6852-11A	3107576521	274931606	31.0468	151547630	166.7015X	0.5079
STAD	TCGA-BR-7196-01A	3107576521	194084236	35.5277	180847033	96.2584X	0.4848
STAD	TCGA-BR-7197-01A	3107576521	201992898	51.2209	179378321	43.9568X	0.4051
STAD	TCGA-BR-7703-01A	3107576521	283008352	44.0799	270364129	80.7029X	0.5642
STAD	TCGA-BR-7703-11A	3107576521	292801994	30.6766	242077428	202.0853X	0.5444
STAD	TCGA-BR-7704-01A	3107576521	143059720	39.6866	138961853	44.3761X	0.4771
STAD	TCGA-BR-7704-11A	3107576521	241993292	34.3076	230596457	90.5307X	0.5456
STAD	TCGA-BR-7707-01A	3107576521	127249402	23.1739	119788707	34.4563X	0.5124
STAD	TCGA-BR-7715-01A	3107576521	150895998	26.2439	145377489	41.4649X	0.4978
STAD	TCGA-BR-7715-11A	3107576521	166424400	26.6299	142797187	83.4771X	0.4586
STAD	TCGA-BR-7716-01A	3107576521	267883160	30.0346	221393716	92.6003X	0.5765
STAD	TCGA-BR-7716-11A	3107576521	177493848	24.2836	160721696	109.1456X	0.5373
STAD	TCGA-BR-7717-01A	3107576521	169466590	26.9509	144445439	41.7097X	0.5811
STAD	TCGA-BR-7717-11A	3107576521	208949118	26.8234	172719997	117.2601X	0.5627
STAD	TCGA-BR-7722-01A	3107576521	192349590	54.6886	148865933	28.1122X	0.5161
STAD	TCGA-BR-7851-01A	3107576521	217637524	39.9311	186608968	73.8513X	0.5331
STAD	TCGA-BR-7851-11A	3107576521	253083792	35.0009	202525366	66.7586X	0.5433
STAD	TCGA-BR-7901-01A	3107576521	245487992	46.0733	208762427	67.2338X	0.5744
STAD	TCGA-BR-7957-01A	3107576521	238382740	40.6346	211848059	68.1724X	0.5348
STAD	TCGA-BR-7958-01A	3107576521	100026346	28.8643	82428758	32.2791X	0.5191
STAD	TCGA-BR-8059-01A	3107576521	224433990	34.0755	169794533	52.8062X	0.6714
STAD	TCGA-BR-8060-01A	3107576521	201485416	60.7073	173018901	94.0373X	0.465
STAD	TCGA-BR-8060-11A	3107576521	232661838	36.9092	181584126	80.5813X	0.503
STAD	TCGA-BR-8077-01A	3107576521	219260172	46.9648	169071584	39.3504X	0.6138
STAD	TCGA-BR-8078-01A	3107576521	273975714	47.2465	195559617	76.9861X	0.5892
STAD	TCGA-BR-8080-01A	3107576521	219588066	37.5502	176280005	77.6563X	0.5911
STAD	TCGA-BR-8081-01A	3107576521	257354746	49.789	203690757	85.7119X	0.6197
STAD	TCGA-BR-8284-01A	3107576521	262033822	80.7758	213192990	71.4743X	0.5382
STAD	TCGA-BR-8289-01A	3107576521	257602924	51.5302	240117008	67.3513X	0.4577
STAD	TCGA-BR-8291-01A	3107576521	189421722	56.5467	168266463	53.1643X	0.5001
STAD	TCGA-BR-8296-01A	3107576521	222037122	107.281	205650533	45.1606X	0.3219
STAD	TCGA-BR-8297-01A	3107576521	249418700	44.285	219573637	70.9248X	0.6018
STAD	TCGA-BR-8361-01A	3107576521	225425098	48.8403	200865414	61.1024X	0.5086
STAD	TCGA-BR-8362-01A	3107576521	282825092	93.4086	258493779	78.7855X	0.4235
STAD	TCGA-BR-8363-01A	3107576521	261212174	87.9497	233801620	129.1762X	0.3944
STAD	TCGA-BR-8364-01A	3107576521	259207778	38.6924	222557256	80.3803X	0.5737
STAD	TCGA-BR-8365-01A	3107576521	224862624	41.145	196358772	74.1462X	0.5285
STAD	TCGA-BR-8366-01A	3107576521	256111804	78.5671	217960711	97.0718X	0.471
STAD	TCGA-BR-8367-01A	3107576521	203461572	79.5557	183234859	54.8062X	0.3926
STAD	TCGA-BR-8368-01A	3107576521	242473334	83.3016	214116727	64.4194X	0.4615
STAD	TCGA-BR-8369-01A	3107576521	250757838	94.1955	225538675	47.5745X	0.3754
STAD	TCGA-BR-8371-01A	3107576521	240375628	47.9625	192986928	45.7134X	0.5252
STAD	TCGA-BR-8372-01A	3107576521	231075700	83.9383	200701383	64.6238X	0.4701
STAD	TCGA-BR-8381-01A	3107576521	146075612	73.6028	133644139	63.4808X	0.5332
STAD	TCGA-BR-8382-01A	3107576521	84009260	36.4988	77519443	22.8495X	0.5653
STAD	TCGA-BR-8384-01A	3107576521	126939052	33.9678	121648598	40.9079X	0.5479
STAD	TCGA-BR-8483-01A	3107576521	125343122	38.8539	119353399	35.6504X	0.5757
STAD	TCGA-BR-8484-01A	3107576521	220420970	39.065	210968891	87.404X	0.5118
STAD	TCGA-BR-8485-01A	3107576521	133106480	35.2951	125601177	50.9017X	0.5794
STAD	TCGA-BR-8486-01A	3107576521	235850530	46.1965	223830788	82.0527X	0.5328
STAD	TCGA-BR-8487-01A	3107576521	151795456	56.0668	142791565	42.7814X	0.5631
STAD	TCGA-BR-8588-01A	3107576521	150508062	33.7701	142373254	49.0796X	0.6018
STAD	TCGA-BR-8589-01A	3107576521	119997400	60.9829	114877681	36.5767X	0.5533
STAD	TCGA-BR-8590-01A	3107576521	135163156	64.5505	129845891	46.0924X	0.4744
STAD	TCGA-BR-8591-01A	3107576521	214607332	34.403	205298816	101.4552X	0.6012
STAD	TCGA-BR-8592-01A	3107576521	260161076	37.2446	251315396	101.4595X	0.75
STAD	TCGA-BR-8676-01A	3107576521	101533878	36.5999	88010467	48.6596X	0.6586
STAD	TCGA-BR-8677-01A	3107576521	112374688	36.2668	106916979	32.0192X	0.5373
STAD	TCGA-BR-8678-01A	3107576521	210966704	76.8575	195821393	59.2579X	0.474
STAD	TCGA-BR-8680-01A	3107576521	183414558	71.0646	173759966	47.0565X	0.5664
STAD	TCGA-BR-8682-01A	3107576521	154516508	36.3021	148291631	46.5941X	0.5035
STAD	TCGA-BR-8686-01A	3107576521	119121212	44.2631	110292894	49.0952X	0.6891
STAD	TCGA-BR-8687-01A	3107576521	229482746	34.9597	207381773	92.7642X	0.5474
STAD	TCGA-BR-A44T-01A	3107576521	222221202	72.3244	202954954	153.7983X	0.5269
STAD	TCGA-BR-A44U-01A	3107576521	186911666	41.1242	160700688	26.1715X	0.6714
STAD	TCGA-BR-A452-01A	3107576521	301230290	44.8901	286670526	72.9064X	0.6446
STAD	TCGA-BR-A453-01A	3107576521	300027426	45.1235	286327052	77.5438X	0.7243
STAD	TCGA-BR-A4CR-01A	3107576521	264316456	44.8015	239154756	63.4736X	0.5169
STAD	TCGA-BR-A4CS-01A	3107576521	261298534	48.5817	232201753	48.2773X	0.5704
STAD	TCGA-BR-A4IU-01A	3107576521	282483142	49.8783	263870631	72.7388X	0.6054
STAD	TCGA-BR-A4IV-01A	3107576521	302054378	48.8026	283736982	73.9954X	0.6509
STAD	TCGA-BR-A4IY-01A	3107576521	313943198	45.7615	296697492	137.955X	0.6387
STAD	TCGA-BR-A4IZ-01A	3107576521	336982070	48.6427	316848215	83.894X	0.683
STAD	TCGA-BR-A4J1-01A	3107576521	329325828	61.8995	313102375	65.2499X	0.5908
STAD	TCGA-BR-A4J2-01A	3107576521	294967956	59.2496	276690766	113.8174X	0.6462
STAD	TCGA-BR-A4J5-01A	3107576521	258682298	49.4752	243861892	57.0447X	0.5994
STAD	TCGA-BR-A4J6-01A	3107576521	259965946	42.1509	243160927	71.0286X	0.6531
STAD	TCGA-BR-A4J7-01A	3107576521	212871282	49.848	199892695	41.0034X	0.5147
STAD	TCGA-BR-A4J8-01A	3107576521	278932332	55.0932	263277607	68.3833X	0.6068
STAD	TCGA-BR-A4J9-01A	3107576521	265987108	50.968	246721986	88.5268X	0.5666
STAD	TCGA-BR-A4PD-01A	3107576521	311167388	49.3006	287707409	93.7822X	0.643
STAD	TCGA-BR-A4PE-01A	3107576521	343294988	55.2144	302246775	106.4256X	0.6292
STAD	TCGA-BR-A4PF-01A	3107576521	263002234	41.0373	252198142	72.4594X	0.523
STAD	TCGA-BR-A4QI-01A	3107576521	329028366	50.9725	306950423	91.689X	0.6132
STAD	TCGA-BR-A4QL-01A	3107576521	280677382	42.9199	253450878	82.6325X	0.6292
STAD	TCGA-BR-A4QM-01A	3107576521	242780458	52.6806	224745944	48.595X	0.638
STAD	TCGA-CD-5798-01A	3107576521	212968296	29.7759	154344381	45.4608X	0.5997
STAD	TCGA-CD-5799-01A	3107576521	203677772	29.0717	155193695	49.4894X	0.5996
STAD	TCGA-CD-5800-01A	3107576521	211891028	48.0492	148630739	42.7734X	0.5309
STAD	TCGA-CD-5801-01A	3107576521	180008074	34.8403	113282103	44.6285X	0.5912
STAD	TCGA-CD-5803-01A	3107576521	194834844	29.9855	123150355	46.8494X	0.5216
STAD	TCGA-CD-5804-01A	3107576521	150826014	29.6043	147625890	37.0171X	0.4759
STAD	TCGA-CD-5813-01A	3107576521	192326916	30.4016	117459641	55.8048X	0.5701
STAD	TCGA-CD-8525-01A	3107576521	162065834	44.9489	121529822	27.1223X	0.6056
STAD	TCGA-CD-8526-01A	3107576521	240013448	55.0095	209313035	75.5719X	0.4181
STAD	TCGA-CD-8529-01A	3107576521	237693528	54.5819	199958784	97.2482X	0.4695
STAD	TCGA-CD-8530-01A	3107576521	243198732	70.9793	196785285	56.1355X	0.5012
STAD	TCGA-CD-8531-01A	3107576521	216069656	40.9785	168655158	57.7016X	0.5345
STAD	TCGA-CD-8532-01A	3107576521	233478894	54.1166	184906200	84.2636X	0.5159
STAD	TCGA-CD-8534-01A	3107576521	240016440	64.3543	203454068	45.5595X	0.5014
STAD	TCGA-CD-8535-01A	3107576521	232533918	64.1658	195236656	58.0454X	0.4939
STAD	TCGA-CD-8536-01A	3107576521	250757568	39.4471	196771350	74.5244X	0.6685
STAD	TCGA-CD-A486-01A	3107576521	292873356	55.9288	269118395	83.0665X	0.5546
STAD	TCGA-CD-A487-01A	3107576521	150004390	42.6256	138188336	27.4845X	0.5065
STAD	TCGA-CD-A489-01A	3107576521	177057878	56.8792	170073070	37.7662X	0.5928
STAD	TCGA-CD-A48C-01A	3107576521	262672262	57.645	239875972	70.9551X	0.579
STAD	TCGA-CD-A4MG-01A	3107576521	226596094	46.322	208898883	111.1744X	0.5353
STAD	TCGA-CD-A4MH-01A	3107576521	293746416	56.0937	280088156	54.656X	0.6144
STAD	TCGA-CD-A4MI-01A	3107576521	307324092	61.0481	282103946	74.7821X	0.6309
STAD	TCGA-CD-A4MJ-01A	3107576521	293040290	49.0165	268778466	76.8425X	0.5686
STAD	TCGA-CG-4301-01A	3107576521	220708932	43.0475	189920919	34.9736X	0.5399
STAD	TCGA-CG-4304-01A	3107576521	192932286	68.895	167826536	34.1849X	0.4592
STAD	TCGA-CG-4305-01A	3107576521	168073330	57.3342	152757608	26.8591X	0.4685
STAD	TCGA-CG-4306-01A	3107576521	199125568	44.7475	173942137	35.4399X	0.5286
STAD	TCGA-CG-4438-01A	3107576521	155473274	59.8696	144022352	25.1826X	0.3932
STAD	TCGA-CG-4441-01A	3107576521	226909110	46.6876	196058539	68.1211X	0.4873
STAD	TCGA-CG-4442-01A	3107576521	181072190	65.5044	163503875	24.3408X	0.4404
STAD	TCGA-CG-4443-01A	3107576521	156856918	57.131	142199557	22.0909X	0.411
STAD	TCGA-CG-4444-01A	3107576521	171841388	39.8599	156183718	34.3437X	0.4673
STAD	TCGA-CG-4460-01A	3107576521	196344004	61.8191	172112385	32.9054X	0.47
STAD	TCGA-CG-4462-01A	3107576521	168424764	33.1639	153865335	30.2831X	0.4752
STAD	TCGA-CG-4465-01A	3107576521	195988076	35.0125	173994105	32.7461X	0.5517
STAD	TCGA-CG-4475-01A	3107576521	202197428	43.7528	181502087	33.9804X	0.5362
STAD	TCGA-CG-4476-01A	3107576521	197261906	40.5107	173469925	34.1597X	0.489
STAD	TCGA-CG-4477-01A	3107576521	176683420	72.6041	159965440	40.6598X	0.4523
STAD	TCGA-CG-5716-01A	3107576521	199349648	35.6862	145781734	98.7358X	0.4953
STAD	TCGA-CG-5717-01A	3107576521	200455524	31.1179	156293359	49.9429X	0.5381
STAD	TCGA-CG-5718-01A	3107576521	214631046	35.4937	173843908	63.5704X	0.5338
STAD	TCGA-CG-5719-01A	3107576521	224441096	41.1926	137879039	42.5774X	0.6211
STAD	TCGA-CG-5721-01A	3107576521	213792162	29.8019	160362597	63.3419X	0.6712
STAD	TCGA-CG-5721-11A	3107576521	128221292	24.1962	81117300	35.0254X	0.562
STAD	TCGA-CG-5722-01A	3107576521	181406820	29.6615	115858903	55.0237X	0.6025
STAD	TCGA-CG-5722-11A	3107576521	136334984	24.4093	77418848	55.2285X	0.4391
STAD	TCGA-CG-5723-01A	3107576521	225199356	23.5705	105785985	39.5145X	0.6326
STAD	TCGA-CG-5725-01A	3107576521	195430592	39.7808	139482468	43.1186X	0.5893
STAD	TCGA-CG-5726-01A	3107576521	178689264	31.7676	146800108	51.0986X	0.5876
STAD	TCGA-CG-5732-01A	3107576521	196470484	31.2963	148317602	95.7661X	0.5087
STAD	TCGA-D7-5577-01A	3107576521	202716374	30.2476	117255311	43.9897X	0.5935
STAD	TCGA-D7-6518-01A	3107576521	237525488	33.898	187636312	98.7309X	0.5467
STAD	TCGA-D7-6519-01A	3107576521	232624902	37.0205	178481568	53.4614X	0.4988
STAD	TCGA-D7-6520-01A	3107576521	199411322	30.6207	167423253	52.5446X	0.5329
STAD	TCGA-D7-6522-01A	3107576521	188292330	33.9265	147039000	75.6463X	0.562
STAD	TCGA-D7-6524-01A	3107576521	207445818	35.8082	185224954	56.6628X	0.5034
STAD	TCGA-D7-6526-01A	3107576521	213493318	44.5754	191773991	53.4337X	0.4944
STAD	TCGA-D7-6815-01A	3107576521	249848870	54.5579	182960879	73.1682X	0.4643
STAD	TCGA-D7-6817-01A	3107576521	233076972	98.8573	173328971	73.2642X	0.3323
STAD	TCGA-D7-6818-01A	3107576521	219263494	35.5906	160059835	57.0059X	0.5136
STAD	TCGA-D7-6820-01A	3107576521	271366260	32.142	201879843	71.3432X	0.5008
STAD	TCGA-D7-6822-01A	3107576521	265584104	49.9387	207455560	68.5655X	0.462
STAD	TCGA-D7-8570-01A	3107576521	225570908	70.8903	194344860	82.1933X	0.4487
STAD	TCGA-D7-8572-01A	3107576521	227695588	90.2403	193483028	69.7535X	0.43
STAD	TCGA-D7-8574-01A	3107576521	230108892	42.845	172594533	54.7115X	0.6583
STAD	TCGA-D7-8575-01A	3107576521	242057834	79.2392	202239869	69.445X	0.4173
STAD	TCGA-D7-8576-01A	3107576521	251147028	71.2871	199907159	72.8478X	0.4895
STAD	TCGA-D7-8578-01A	3107576521	229803128	69.2922	200760594	58.4974X	0.4588
STAD	TCGA-D7-8579-01A	3107576521	246782372	42.2216	215882078	71.1586X	0.4576
STAD	TCGA-D7-A4YT-01A	3107576521	298189762	55.5871	283946771	77.586X	0.4697
STAD	TCGA-D7-A4YU-01A	3107576521	233256192	45.3069	215105067	100.6832X	0.5016
STAD	TCGA-D7-A4YV-01A	3107576521	298726472	51.291	276389331	83.0986X	0.5209
STAD	TCGA-D7-A4YX-01A	3107576521	229968452	45.1181	209088849	63.2855X	0.5591
STAD	TCGA-D7-A4YY-01A	3107576521	277999860	42.5111	248770026	72.1063X	0.5238
STAD	TCGA-D7-A4Z0-01A	3107576521	273149134	53.0251	257942663	60.1764X	0.566
STAD	TCGA-D7-A6EX-01A	3107576521	170962040	37.4613	151257630	35.7544X	0.5434
STAD	TCGA-D7-A6EY-01A	3107576521	150176978	31.012	142340657	48.6807X	0.5154
STAD	TCGA-D7-A6EZ-01A	3107576521	187896620	29.6894	172548440	58.3848X	0.64
STAD	TCGA-D7-A6F0-01A	3107576521	236120510	57.7202	222684058	73.3886X	0.515
STAD	TCGA-D7-A6F2-01A	3107576521	236657944	45.7526	209959148	70.8016X	0.4783
STAD	TCGA-D7-A747-01A	3107576521	186690386	120.391	87756930	17.6975X	0.3655
STAD	TCGA-D7-A748-01A	3107576521	200597140	32.8759	91370620	22.5992X	0.529
STAD	TCGA-D7-A74A-01A	3107576521	233462410	33.14	168329970	45.6786X	0.6294
STAD	TCGA-EQ-8122-01A	3107576521	266366464	51.8513	233444025	59.8651X	0.4925
STAD	TCGA-F1-6177-01A	3107576521	206391854	32.7154	181835676	56.8663X	0.5267
STAD	TCGA-F1-6874-01A	3107576521	273037498	111.271	193754875	65.091X	0.3125
STAD	TCGA-F1-6875-01A	3107576521	187818502	54.6504	182841398	50.8577X	0.4389
STAD	TCGA-F1-A448-01A	3107576521	246797328	45.4529	226306217	80.3952X	0.5746
STAD	TCGA-F1-A72C-01A	3107576521	207119424	64.8657	118785752	33.7585X	0.4996
STAD	TCGA-FP-7735-01A	3107576521	224610846	37.0288	214629115	64.9035X	0.5025
STAD	TCGA-FP-7735-11A	3107576521	198289750	40.6222	184634694	57.0974X	0.5261
STAD	TCGA-FP-7829-01A	3107576521	119855480	26.7864	116035893	34.7839X	0.4702
STAD	TCGA-FP-7829-11A	3107576521	257074924	31.5633	248693772	87.9315X	0.5456
STAD	TCGA-FP-7916-01A	3107576521	229317378	56.2982	199881581	112.2598X	0.5032
STAD	TCGA-FP-7998-01A	3107576521	243488802	37.7667	199395701	124.9921X	0.4715
STAD	TCGA-FP-8099-01A	3107576521	238572114	60.0662	213330004	61.1368X	0.4319
STAD	TCGA-FP-8209-01A	3107576521	232404826	60.2426	178811298	58.809X	0.4862
STAD	TCGA-FP-8210-01A	3107576521	222894078	42.9923	179240442	57.1999X	0.6967
STAD	TCGA-FP-8211-01A	3107576521	255822906	42.2921	207206245	52.2X	0.6052
STAD	TCGA-FP-8631-01A	3107576521	139920402	75.7121	127723045	32.211X	0.4754
STAD	TCGA-FP-A4BE-01A	3107576521	306253018	51.1051	261432685	97.8888X	0.5978
STAD	TCGA-FP-A4BF-01A	3107576521	272533986	68.8515	222604039	80.7068X	0.6449
STAD	TCGA-FP-A8CX-01A	3107576521	236184366	40.2601	178183988	58.8587X	0.466
STAD	TCGA-FP-A9TM-01A	3107576521	207434030	49.5664	178113465	36.821X	0.3863
STAD	TCGA-HF-7131-01A	3107576521	176708080	26.1557	169642604	65.2045X	0.525
STAD	TCGA-HF-7132-01A	3107576521	244668366	37.8473	222420271	94.5043X	0.5165
STAD	TCGA-HF-7133-01A	3107576521	164986702	31.5364	153848549	64.4718X	0.4963
STAD	TCGA-HF-7136-01A	3107576521	312533444	41.0071	296872339	105.6088X	0.5407
STAD	TCGA-HF-A5NB-01A	3107576521	285213612	39.5628	265489996	73.1165X	0.6494
STAD	TCGA-HJ-7597-01A	3107576521	243843560	106.36	221896389	49.3538X	0.3273
STAD	TCGA-HU-8238-01A	3107576521	221311944	64.5022	156013250	38.1487X	0.6249
STAD	TCGA-HU-8238-11A	3107576521	218037710	31.5327	183227985	60.8199X	0.5057
STAD	TCGA-HU-8243-01A	3107576521	273258676	112.555	224194442	48.8635X	0.4385
STAD	TCGA-HU-8249-01A	3107576521	215566048	83.2275	172868023	38.0295X	0.4475
STAD	TCGA-HU-8602-01A	3107576521	211518830	34.4436	198282307	74.6103X	0.5712
STAD	TCGA-HU-8604-01A	3107576521	145038048	32.9975	136541056	74.2608X	0.6029
STAD	TCGA-HU-8608-01A	3107576521	191936964	33.1991	173651042	74.6562X	0.502
STAD	TCGA-HU-8610-01A	3107576521	160048670	33.9883	153305411	44.4706X	0.4784
STAD	TCGA-HU-A4G2-01A	3107576521	260236156	44.9465	245098281	58.7493X	0.6545
STAD	TCGA-HU-A4G3-01A	3107576521	240603764	39.1802	228553730	72.9519X	0.6069
STAD	TCGA-HU-A4G6-01A	3107576521	298966650	49.0029	262281521	76.4517X	0.6682
STAD	TCGA-HU-A4G8-01A	3107576521	151439444	37.1182	144022209	36.5498X	0.4236
STAD	TCGA-HU-A4G9-01A	3107576521	181516004	30.4007	168957743	44.1676X	0.4499
STAD	TCGA-HU-A4GD-01A	3107576521	247007080	132.312	228282176	20.4502X	0.276
STAD	TCGA-HU-A4GF-01A	3107576521	214921422	42.9122	200663093	54.7208X	0.4952
STAD	TCGA-HU-A4GH-01A	3107576521	312664052	70.3613	299166803	68.7725X	0.5272
STAD	TCGA-HU-A4GH-11A	3107576521	240905728	69.3957	188772356	51.4056X	0.5337
STAD	TCGA-HU-A4GJ-01A	3107576521	243442570	44.7513	227378632	109.9735X	0.5599
STAD	TCGA-HU-A4GN-01A	3107576521	311979354	44.085	297430467	79.9767X	0.6175
STAD	TCGA-HU-A4GN-11A	3107576521	214761730	36.3563	204571887	53.1855X	0.6532
STAD	TCGA-HU-A4GQ-01A	3107576521	185195714	40.5602	167166030	38.1972X	0.5804
STAD	TCGA-HU-A4GT-01A	3107576521	191493800	35.801	183233286	48.6888X	0.609
STAD	TCGA-HU-A4GU-01A	3107576521	236262792	39.1743	222645155	57.1627X	0.4926
STAD	TCGA-HU-A4GX-01A	3107576521	251442250	39.7902	232616519	66.8068X	0.7004
STAD	TCGA-HU-A4GY-01A	3107576521	247546450	63.1931	227911166	73.723X	0.5359
STAD	TCGA-HU-A4GY-11A	3107576521	231204504	82.3037	165879776	40.7443X	0.495
STAD	TCGA-HU-A4H0-01A	3107576521	257644668	39.6907	244136640	103.8018X	0.5319
STAD	TCGA-HU-A4H2-01A	3107576521	331303500	51.1316	301100445	140.9207X	0.5805
STAD	TCGA-HU-A4H3-01A	3107576521	253998678	51.6497	237753970	53.62X	0.6278
STAD	TCGA-HU-A4H4-01A	3107576521	280515718	55.466	268505653	67.1025X	0.5518
STAD	TCGA-HU-A4H5-01A	3107576521	265478286	49.1146	247065627	78.6662X	0.6109
STAD	TCGA-HU-A4H6-01A	3107576521	279536628	53.1204	245892652	75.4951X	0.6006
STAD	TCGA-HU-A4H8-01A	3107576521	259710816	41.9343	246126362	69.2258X	0.5024
STAD	TCGA-HU-A4HB-01A	3107576521	254117708	45.0386	240215346	86.2477X	0.6158
STAD	TCGA-HU-A4HB-11A	3107576521	261736838	52.188	248455454	74.3964X	0.6791
STAD	TCGA-IN-7806-01A	3107576521	194629526	34.7523	190031713	48.9116X	0.4459
STAD	TCGA-IN-7806-11A	3107576521	191132556	29.4053	186172919	56.0325X	0.5182
STAD	TCGA-IN-7808-01A	3107576521	239602112	54.1364	202875915	61.0832X	0.6224
STAD	TCGA-IN-A6RI-01A	3107576521	228986448	39.0122	168737609	46.6596X	0.5398
STAD	TCGA-IN-A6RJ-01A	3107576521	189678128	55.6931	78937752	19.516X	0.4556
STAD	TCGA-IN-A6RL-01A	3107576521	155603142	43.8655	89187482	25.9689X	0.4296
STAD	TCGA-IN-A6RN-01A	3107576521	178323404	38.5789	60813507	14.0944X	0.4372
STAD	TCGA-IN-A6RR-01A	3107576521	215209054	117.38	143633312	36.9028X	0.425
STAD	TCGA-IN-A6RS-01A	3107576521	224572226	41.4583	164842675	54.4037X	0.6035
STAD	TCGA-IN-A7NR-01A	3107576521	193631038	37.5684	57433366	13.2549X	0.4961
STAD	TCGA-IN-A7NU-01A	3107576521	183747966	34.1506	62655147	13.3938X	0.4376
STAD	TCGA-IN-AB1V-01A	3107576521	236739516	49.0128	198802984	44.9745X	0.4205
STAD	TCGA-IN-AB1V-11A	3107576521	231803594	38.3009	208090294	57.372X	0.4454
STAD	TCGA-IP-7968-01A	3107576521	244175738	41.6205	218933519	69.7278X	0.4754
STAD	TCGA-IP-7968-11A	3107576521	189449518	36.5558	139363281	42.2878X	0.6454
STAD	TCGA-KB-A6F7-01A	3107576521	216593112	48.1854	126740591	40.3985X	0.5251
STAD	TCGA-KB-A93G-01A	3107576521	239144228	47.8887	211061570	48.2495X	0.356
STAD	TCGA-KB-A93H-01A	3107576521	181787420	41.2636	156421854	27.1289X	0.3966
STAD	TCGA-KB-A93J-01A	3107576521	226937860	43.3335	190939975	55.3915X	0.4322
STAD	TCGA-MX-A5UG-01A	3107576521	265111670	50.2174	247567973	90.4041X	0.5475
STAD	TCGA-MX-A5UJ-01A	3107576521	218883890	41.6686	201782288	57.6875X	0.6328
STAD	TCGA-MX-A663-01A	3107576521	196544658	57.8203	185024860	49.82X	0.5282
STAD	TCGA-MX-A666-01A	3107576521	213082302	57.7398	198077876	60.256X	0.4644
STAD	TCGA-R5-A7O7-01A	3107576521	202285328	78.6616	93888310	18.8497X	0.3585
STAD	TCGA-R5-A7ZE-01B	3107576521	207532286	32.1353	167688454	45.9506X	0.5361
STAD	TCGA-R5-A7ZF-01A	3107576521	157640198	58.4222	92787788	24.3467X	0.5053
STAD	TCGA-R5-A7ZI-01A	3107576521	199607124	56.1668	84002374	20.4691X	0.4843
STAD	TCGA-R5-A7ZR-01A	3107576521	196482016	33.5054	133357220	41.78X	0.4754
STAD	TCGA-RD-A7BS-01A	3107576521	206243632	126.777	72495429	14.9313X	0.3416
STAD	TCGA-RD-A7BW-01A	3107576521	212894080	121.145	98717460	22.459X	0.3739
STAD	TCGA-RD-A7C1-01A	3107576521	225988756	132.813	84509197	14.9052X	0.3835
STAD	TCGA-RD-A8MV-01A	3107576521	206280044	48.8327	164442761	59.5289X	0.499
STAD	TCGA-RD-A8MW-01A	3107576521	259979634	61.4919	232013058	150.736X	0.6455
STAD	TCGA-RD-A8N0-01A	3107576521	238360090	69.9176	200501325	85.9196X	0.5198
STAD	TCGA-RD-A8N1-01A	3107576521	199229826	46.5937	145645456	44.0744X	0.365
STAD	TCGA-RD-A8N2-01A	3107576521	229812588	60.7904	168638008	50.4738X	0.5074
STAD	TCGA-RD-A8N4-01A	3107576521	244303088	50.7412	224469178	64.0553X	0.5363
STAD	TCGA-RD-A8N5-01A	3107576521	243619420	46.4988	164910781	36.5604X	0.5562
STAD	TCGA-RD-A8N6-01A	3107576521	279998390	76.8434	256048068	63.1613X	0.6269
STAD	TCGA-RD-A8N9-01A	3107576521	207088792	59.9254	175671715	59.7021X	0.432
STAD	TCGA-RD-A8NB-01A	3107576521	202752586	38.9356	173162531	44.7253X	0.4681
STAD	TCGA-SW-A7EA-01A	3107576521	197969120	35.3127	127324817	24.7855X	0.6329
STAD	TCGA-SW-A7EB-01A	3107576521	164082656	47.2092	54766929	12.3107X	0.387
STAD	TCGA-VQ-A8DT-01A	3107576521	244687252	76.761	225986768	55.3698X	0.5333
STAD	TCGA-VQ-A8DU-01A	3107576521	231354542	73.0447	203816863	41.273X	0.6322
STAD	TCGA-VQ-A8DV-01A	3107576521	280986646	55.9685	238525380	43.0475X	0.6653
STAD	TCGA-VQ-A8DZ-01A	3107576521	282180658	60.2295	213078125	59.9174X	0.501
STAD	TCGA-VQ-A8E0-01A	3107576521	266485044	51.7457	219310374	54.4151X	0.4826
STAD	TCGA-VQ-A8E2-01A	3107576521	229823808	87.3393	205569063	53.9986X	0.4408
STAD	TCGA-VQ-A8E3-01A	3107576521	243720018	118.133	211644715	48.1595X	0.3298
STAD	TCGA-VQ-A8E7-01B	3107576521	239146544	53.3071	212782934	52.0041X	0.4444
STAD	TCGA-VQ-A8P2-01A	3107576521	172204948	33.1946	144971100	37.7126X	0.5415
STAD	TCGA-VQ-A8P3-01A	3107576521	227476188	50.8252	187492242	42.4979X	0.5458
STAD	TCGA-VQ-A8P8-01A	3107576521	189882974	38.8198	155207467	47.8132X	0.5014
STAD	TCGA-VQ-A8PB-01A	3107576521	264220356	35.8629	234765225	61.9416X	0.5095
STAD	TCGA-VQ-A8PC-01A	3107576521	231289086	60.6787	200102200	64.2391X	0.4516
STAD	TCGA-VQ-A8PD-01A	3107576521	250658218	47.8135	214110191	69.2312X	0.4168
STAD	TCGA-VQ-A8PE-01A	3107576521	256724036	43.7291	228433183	75.0942X	0.4402
STAD	TCGA-VQ-A8PF-01A	3107576521	253402010	61.1277	208650646	93.2453X	0.42
STAD	TCGA-VQ-A8PH-01A	3107576521	219755554	46.3714	179698141	39.5351X	0.4386
STAD	TCGA-VQ-A8PJ-01A	3107576521	282930360	70.8465	246029683	60.6755X	0.4372
STAD	TCGA-VQ-A8PK-01A	3107576521	183923050	47.0097	166226666	44.3672X	0.4055
STAD	TCGA-VQ-A8PM-01A	3107576521	232271046	66.4983	196917016	83.7713X	0.4379
STAD	TCGA-VQ-A8PO-01A	3107576521	235749958	47.5266	195176018	51.8299X	0.4615
STAD	TCGA-VQ-A8PP-01A	3107576521	220900278	39.0343	190213262	53.603X	0.4567
STAD	TCGA-VQ-A8PQ-01A	3107576521	272252536	79.8623	232195708	60.3002X	0.3922
STAD	TCGA-VQ-A8PU-01A	3107576521	140926156	37.4619	124940988	29.8022X	0.3918
STAD	TCGA-VQ-A8PX-01A	3107576521	233920092	49.6249	200701413	62.7599X	0.4009
STAD	TCGA-VQ-A91A-01A	3107576521	268901494	44.6931	236793141	60.0125X	0.4488
STAD	TCGA-VQ-A91D-01A	3107576521	273569388	46.6244	243654970	69.4696X	0.4701
STAD	TCGA-VQ-A91E-01A	3107576521	290825384	55.8491	240057143	80.9856X	0.4458
STAD	TCGA-VQ-A91K-01A	3107576521	282667322	39.3	241917004	66.0201X	0.491
STAD	TCGA-VQ-A91N-01A	3107576521	256746574	50.0762	219122009	61.778X	0.4525
STAD	TCGA-VQ-A91Q-01A	3107576521	276392140	54.8508	233044769	61.3941X	0.3996
STAD	TCGA-VQ-A91S-01A	3107576521	272726408	56.7146	245135407	60.0542X	0.4782
STAD	TCGA-VQ-A91U-01A	3107576521	115649768	30.0381	103588329	38.6073X	0.3901
STAD	TCGA-VQ-A91V-01A	3107576521	245017496	47.4313	208961326	52.3934X	0.4331
STAD	TCGA-VQ-A91Y-01A	3107576521	262218910	48.3869	223358131	65.3486X	0.4702
STAD	TCGA-VQ-A91Z-01A	3107576521	246010352	54.1353	205159494	49.6491X	0.4487
STAD	TCGA-VQ-A923-01A	3107576521	228374818	54.0635	203279256	60.7292X	0.4111
STAD	TCGA-VQ-A924-01A	3107576521	131956862	46.6461	116097846	28.0763X	0.4236
STAD	TCGA-VQ-A925-01A	3107576521	302640564	46.9722	271446233	66.8722X	0.4353
STAD	TCGA-VQ-A927-01A	3107576521	242464000	49.0196	190516664	60.0634X	0.4061
STAD	TCGA-VQ-A928-01A	3107576521	257504584	43.6767	228692966	60.2123X	0.3942
STAD	TCGA-VQ-A94O-01A	3107576521	202996534	66.5338	178120138	44.1516X	0.4336
STAD	TCGA-VQ-A94P-01A	3107576521	243273076	40.3839	208899666	56.7751X	0.5052
STAD	TCGA-VQ-A94U-01A	3107576521	254550704	72.1466	212383782	39.5068X	0.3719
STAD	TCGA-VQ-AA64-01A	3107576521	283457510	41.9961	243314586	62.5137X	0.4747
STAD	TCGA-VQ-AA68-01A	3107576521	249424198	40.2138	221399700	70.1642X	0.4623
STAD	TCGA-VQ-AA69-01A	3107576521	225185276	34.6901	205823461	60.7306X	0.4889
STAD	TCGA-VQ-AA6A-01A	3107576521	257020828	46.5977	207169785	57.5629X	0.4167
STAD	TCGA-VQ-AA6B-01A	3107576521	287321796	44.5156	241493158	56.6285X	0.4872
STAD	TCGA-VQ-AA6D-01A	3107576521	185467242	42.0636	164679574	35.0255X	0.4191
STAD	TCGA-VQ-AA6F-01A	3107576521	290813028	42.4661	243679099	88.9488X	0.4573
STAD	TCGA-VQ-AA6G-01A	3107576521	252600414	39.7688	218859828	67.0991X	0.4492
STAD	TCGA-VQ-AA6I-01A	3107576521	303643884	46.584	266348520	89.5003X	0.4765
STAD	TCGA-VQ-AA6J-01A	3107576521	292562430	48.8394	266176847	71.4671X	0.471
STAD	TCGA-VQ-AA6K-01A	3107576521	225586014	58.7961	204086182	61.75X	0.4065
STAD	TCGA-ZA-A8F6-01A	3107576521	193058848	40.876	179708414	46.5473X	0.5305
UCEC	TCGA-4E-A92E-01A	3107576521	114335120	28.5907	111613289	22.8089X	0.4372
UCEC	TCGA-5B-A90C-01A	3107576521	152782978	32.2181	149886596	25.8615X	0.486
UCEC	TCGA-5S-A9Q8-01A	3107576521	60761850	18.1354	36279378	3.3526X	0.3341
UCEC	TCGA-A5-A0G1-01A	3107576521	30668058	30.1582	29966935	8.4945X	0.3505
UCEC	TCGA-A5-A0G3-01A	3107576521	22997784	27.1468	22616740	5.3132X	0.3305
UCEC	TCGA-A5-A0G9-01A	3107576521	29338518	22.9279	29046166	7.3637X	0.3605
UCEC	TCGA-A5-A0GA-01A	3107576521	34480013	28.4197	34054553	8.1864X	0.3579
UCEC	TCGA-A5-A0GB-01A	3107576521	35893206	19.4097	35591411	8.6549X	0.3951
UCEC	TCGA-A5-A0GD-01A	3107576521	35060192	36.5468	34725964	7.1694X	0.3597
UCEC	TCGA-A5-A0GE-01A	3107576521	34189394	47.3542	33405884	6.097X	0.3736
UCEC	TCGA-A5-A0GG-01A	3107576521	32257887	34.4583	31678363	7.3899X	0.3392
UCEC	TCGA-A5-A0GH-01A	3107576521	32765943	31.7834	32006278	7.1587X	0.3884
UCEC	TCGA-A5-A0GI-01A	3107576521	32600667	23.6095	31941442	6.2704X	0.3723
UCEC	TCGA-A5-A0GJ-01A	3107576521	23073613	28.07	22448106	3.2846X	0.3438
UCEC	TCGA-A5-A0GM-01A	3107576521	33141545	47.8207	31545659	4.9098X	0.3621
UCEC	TCGA-A5-A0GN-01A	3107576521	31629982	34.1399	26787616	3.7493X	0.4997
UCEC	TCGA-A5-A0GP-01A	3107576521	34263393	36.098	33264324	7.0277X	0.3944
UCEC	TCGA-A5-A0GQ-01A	3107576521	32426335	29.2339	30887975	5.4188X	0.3415
UCEC	TCGA-A5-A0GR-01A	3107576521	30645554	32.8154	28347598	12.4651X	0.32
UCEC	TCGA-A5-A0GU-01A	3107576521	37555802	45.6998	37252828	10.9022X	0.3494
UCEC	TCGA-A5-A0GV-01A	3107576521	35072993	65.7747	33037439	3.9561X	0.4446
UCEC	TCGA-A5-A0GW-01A	3107576521	36850749	35.6317	36277702	9.9423X	0.3858
UCEC	TCGA-A5-A0GX-01A	3107576521	30388251	19.7992	29457648	7.7876X	0.3923
UCEC	TCGA-A5-A0R6-01A	3107576521	28202782	23.59	28021277	6.4401X	0.3446
UCEC	TCGA-A5-A0R7-01A	3107576521	36430542	50.9415	35422083	5.4312X	0.3914
UCEC	TCGA-A5-A0R8-01A	3107576521	30321096	39.2346	29258961	5.1038X	0.3689
UCEC	TCGA-A5-A0R9-01A	3107576521	29644968	25.9238	28936952	5.5903X	0.371
UCEC	TCGA-A5-A0RA-01A	3107576521	10614278	30.3893	9785457	2.1096X	0.3084
UCEC	TCGA-A5-A0VO-01A	3107576521	32469901	33.9817	31707600	6.9548X	0.3397
UCEC	TCGA-A5-A0VP-01A	3107576521	32010218	30.3544	30918876	6.3583X	0.3236
UCEC	TCGA-A5-A0VQ-01A	3107576521	32874059	32.4	31111909	5.0873X	0.3247
UCEC	TCGA-A5-A1OF-01A	3107576521	25778487	21.6789	25602401	7.3952X	0.338
UCEC	TCGA-A5-A1OG-01A	3107576521	33004791	37.6879	32485333	5.4996X	0.3128
UCEC	TCGA-A5-A1OH-01A	3107576521	149584778	41.1202	147325157	18.26X	0.4525
UCEC	TCGA-A5-A1OJ-01A	3107576521	34371878	37.6596	33885533	5.5772X	0.3047
UCEC	TCGA-A5-A1OK-01A	3107576521	35160194	34.4295	34729263	8.6457X	0.33
UCEC	TCGA-A5-A2K2-01A	3107576521	103452726	32.6491	101273857	15.5673X	0.4731
UCEC	TCGA-A5-A2K3-01A	3107576521	109143790	21.6371	95858767	57.4917X	0.504
UCEC	TCGA-A5-A2K5-01A	3107576521	116268506	25.4255	108959944	10.7603X	0.6884
UCEC	TCGA-A5-A2K7-01A	3107576521	112033286	20.6274	108908188	14.1449X	0.5152
UCEC	TCGA-A5-A3LO-01A	3107576521	153816350	28.993	150611513	23.6947X	0.4851
UCEC	TCGA-A5-A3LP-01A	3107576521	129174480	25.9909	126773151	18.7071X	0.4846
UCEC	TCGA-A5-A7WJ-01A	3107576521	169375838	34.0024	166078741	26.8961X	0.4592
UCEC	TCGA-A5-A7WK-01A	3107576521	174308768	34.3647	170386182	26.2413X	0.4838
UCEC	TCGA-A5-AB3J-01A	3107576521	138294604	31.347	131805743	19.013X	0.4237
UCEC	TCGA-AJ-A23M-01A	3107576521	31326480	36.1247	31153107	7.3648X	0.3295
UCEC	TCGA-AJ-A23N-01A	3107576521	145029818	34.3427	142380971	21.1386X	0.4715
UCEC	TCGA-AJ-A23O-01A	3107576521	33632603	43.7369	32823040	9.0912X	0.3293
UCEC	TCGA-AJ-A2QK-01A	3107576521	31494705	53.1033	30897821	5.7436X	0.2674
UCEC	TCGA-AJ-A2QL-01A	3107576521	25495104	31.3339	25163237	5.8213X	0.3246
UCEC	TCGA-AJ-A2QL-11A	3107576521	26223908	51.1657	25908527	5.1134X	0.27
UCEC	TCGA-AJ-A2QM-01A	3107576521	107104866	24.1057	105235673	16.3742X	0.4671
UCEC	TCGA-AJ-A2QN-01A	3107576521	24059625	56.6774	23760726	5.4187X	0.2659
UCEC	TCGA-AJ-A2QO-01A	3107576521	149209816	23.1743	138249882	21.1579X	0.5194
UCEC	TCGA-AJ-A3BD-01A	3107576521	101422156	40.7855	95474602	10.9746X	0.611
UCEC	TCGA-AJ-A3BF-01A	3107576521	102608610	23.4612	101303206	14.2358X	0.4891
UCEC	TCGA-AJ-A3BG-01A	3107576521	102020994	17.6688	100254698	16.8986X	0.5384
UCEC	TCGA-AJ-A3BH-01A	3107576521	94759006	22.9026	93588461	14.6808X	0.4677
UCEC	TCGA-AJ-A3BI-01A	3107576521	120102130	30.1068	117487279	13.8259X	0.8715
UCEC	TCGA-AJ-A3EJ-01A	3107576521	94348362	22.4392	93113294	13.9769X	0.5084
UCEC	TCGA-AJ-A3EK-01A	3107576521	115327142	22.173	113585907	21.6594X	0.4869
UCEC	TCGA-AJ-A3EM-01A	3107576521	127791774	26.4755	124965049	16.9815X	0.5207
UCEC	TCGA-AJ-A3I9-01A	3107576521	129870820	25.3521	126934655	16.7758X	0.4958
UCEC	TCGA-AJ-A3IA-01A	3107576521	150728760	29.9325	147223501	23.2041X	0.4853
UCEC	TCGA-AJ-A3NC-01A	3107576521	123018112	32.08	120968546	15.2094X	0.4617
UCEC	TCGA-AJ-A3NC-11A	3107576521	140792454	27.664	138620527	18.6991X	0.4678
UCEC	TCGA-AJ-A3NE-01A	3107576521	126950610	24.9158	124635703	21.3597X	0.494
UCEC	TCGA-AJ-A3NE-11A	3107576521	137400694	28.2634	133207104	20.4747X	0.4536
UCEC	TCGA-AJ-A3NF-01A	3107576521	146800664	29.0807	144543569	21.3103X	0.4952
UCEC	TCGA-AJ-A3NG-01A	3107576521	154353676	39.1853	152155400	25.4595X	0.4649
UCEC	TCGA-AJ-A3NH-01A	3107576521	139435642	32.9711	137015894	20.1984X	0.4664
UCEC	TCGA-AJ-A3NH-11A	3107576521	111629734	36.1481	109333468	14.2167X	0.4251
UCEC	TCGA-AJ-A3OJ-01A	3107576521	102719838	22.7993	100658208	13.2333X	0.5072
UCEC	TCGA-AJ-A3OL-01A	3107576521	119180894	27.5755	117132913	16.2024X	0.4677
UCEC	TCGA-AJ-A3TW-01A	3107576521	129323410	28.5007	126285698	16.4603X	0.4834
UCEC	TCGA-AJ-A5DV-01A	3107576521	113211998	25.1382	112001244	17.671X	0.5013
UCEC	TCGA-AJ-A5DW-01A	3107576521	119821586	26.619	118482428	20.2629X	0.4437
UCEC	TCGA-AJ-A6NU-01A	3107576521	164773896	40.8822	160508421	30.0612X	0.4648
UCEC	TCGA-AJ-A8CT-01A	3107576521	110402728	34.3684	106182174	15.491X	0.4208
UCEC	TCGA-AJ-A8CV-01A	3107576521	119187410	32.5035	112310824	15.816X	0.4511
UCEC	TCGA-AJ-A8CW-01A	3107576521	125439444	31.2279	118731959	19.3268X	0.4425
UCEC	TCGA-AP-A051-01A	3107576521	30975529	31.8381	30694872	8.1048X	0.3664
UCEC	TCGA-AP-A052-01A	3107576521	23177225	28.1279	22485086	4.6401X	0.3845
UCEC	TCGA-AP-A053-01A	3107576521	28688560	39.988	28422572	6.417X	0.3673
UCEC	TCGA-AP-A054-01A	3107576521	36915764	55.2211	36343626	8.1307X	0.3397
UCEC	TCGA-AP-A059-01A	3107576521	33025235	36.6431	32602841	11.1581X	0.349
UCEC	TCGA-AP-A05A-01A	3107576521	14932148	28.1789	14054400	1.7707X	0.3433
UCEC	TCGA-AP-A05D-01A	3107576521	35976976	24.3918	35477709	12.5199X	0.4173
UCEC	TCGA-AP-A05H-01A	3107576521	28245821	22.1645	27627844	9.1595X	0.3879
UCEC	TCGA-AP-A05J-01A	3107576521	38218558	32.1887	36918466	46.3533X	0.3838
UCEC	TCGA-AP-A05N-01A	3107576521	19211092	28.3491	17756945	3.1712X	0.4371
UCEC	TCGA-AP-A05O-01A	3107576521	31861644	24.6642	30715830	7.1107X	0.3799
UCEC	TCGA-AP-A05P-01A	3107576521	36762674	36.8012	35973029	7.1107X	0.4173
UCEC	TCGA-AP-A0L8-01A	3107576521	32800439	24.9701	32542550	7.7382X	0.3704
UCEC	TCGA-AP-A0L9-01A	3107576521	33413625	41.6283	33020785	9.0156X	0.3451
UCEC	TCGA-AP-A0LD-01A	3107576521	35703604	29.8663	34235444	4.9678X	0.4341
UCEC	TCGA-AP-A0LE-01A	3107576521	28155052	39.3933	27247630	3.5947X	0.3996
UCEC	TCGA-AP-A0LF-01A	3107576521	28055201	41.708	23750015	10.5571X	0.2922
UCEC	TCGA-AP-A0LG-01A	3107576521	28844393	21.5952	28627800	7.4608X	0.3691
UCEC	TCGA-AP-A0LH-01A	3107576521	31550499	41.9714	31072544	6.0794X	0.3442
UCEC	TCGA-AP-A0LI-01A	3107576521	24471115	24.1778	24080749	5.6149X	0.3584
UCEC	TCGA-AP-A0LJ-01A	3107576521	29893430	21.475	28120900	7.1491X	0.348
UCEC	TCGA-AP-A0LL-01A	3107576521	28889500	44.1785	27430353	3.5385X	0.3632
UCEC	TCGA-AP-A0LM-01A	3107576521	33611533	66.147	30186655	4.7927X	0.3468
UCEC	TCGA-AP-A0LN-01A	3107576521	22831698	18.4167	22541391	5.5759X	0.3382
UCEC	TCGA-AP-A0LO-01A	3107576521	28869898	28.0004	27990377	6.3202X	0.3735
UCEC	TCGA-AP-A0LP-01A	3107576521	30051345	30.6538	28962397	5.5209X	0.3259
UCEC	TCGA-AP-A0LS-01A	3107576521	34358077	23.9612	33885509	6.6998X	0.3555
UCEC	TCGA-AP-A0LT-01A	3107576521	31356109	26.4783	31018257	6.3731X	0.3634
UCEC	TCGA-AP-A0LV-01A	3107576521	31238446	26.7087	30843931	6.4489X	0.3641
UCEC	TCGA-AP-A1DH-01A	3107576521	28621089	44.639	28011706	4.3666X	0.3428
UCEC	TCGA-AP-A1DK-01A	3107576521	32291497	51.5341	31028474	4.7047X	0.5792
UCEC	TCGA-AP-A1DM-01A	3107576521	32569642	42.751	32097173	5.7052X	0.3497
UCEC	TCGA-AP-A1DO-01A	3107576521	33947025	36.2179	33457104	6.5722X	0.4736
UCEC	TCGA-AP-A1DP-01A	3107576521	26070545	71.2748	25189346	3.0732X	0.253
UCEC	TCGA-AP-A1DQ-01A	3107576521	33141050	28.9536	32645035	7.0284X	0.4626
UCEC	TCGA-AP-A1DR-01A	3107576521	32605243	29.4213	31989444	6.6642X	0.5087
UCEC	TCGA-AP-A1E1-01A	3107576521	32249484	36.1072	31909591	6.8714X	0.3807
UCEC	TCGA-AP-A1E3-01A	3107576521	32550760	32.6942	31962850	5.278X	0.495
UCEC	TCGA-AP-A1E4-01A	3107576521	29586541	38.6897	29400288	5.4667X	0.3155
UCEC	TCGA-AP-A5FX-01A	3107576521	104150528	43.0822	101621796	9.2684X	0.4219
UCEC	TCGA-AW-A1PO-01A	3107576521	36902720	48.158	36599234	9.3177X	0.3091
UCEC	TCGA-AX-A05S-01A	3107576521	14236199	31.5994	13643685	2.2327X	0.2991
UCEC	TCGA-AX-A05T-01A	3107576521	10058251	16.1106	9859623	2.2202X	0.3704
UCEC	TCGA-AX-A05U-01A	3107576521	24299699	31.9877	24105678	6.1607X	0.342
UCEC	TCGA-AX-A05W-01A	3107576521	106401428	18.8273	103975093	7.8302X	0.5507
UCEC	TCGA-AX-A05Y-01A	3107576521	37184021	27.1163	36895099	13.2689X	0.4313
UCEC	TCGA-AX-A05Y-11A	3107576521	115974912	19.1908	114359575	17.97X	0.5577
UCEC	TCGA-AX-A05Z-01A	3107576521	36008736	20.2238	35404728	13.0008X	0.4681
UCEC	TCGA-AX-A060-01A	3107576521	38764474	17.8283	38390394	10.4556X	0.4743
UCEC	TCGA-AX-A062-01A	3107576521	16391634	41.1064	15428299	2.0704X	0.4376
UCEC	TCGA-AX-A063-01A	3107576521	12327939	35.6262	11887050	2.0216X	0.2899
UCEC	TCGA-AX-A064-01A	3107576521	22061709	44.6756	19649792	2.4409X	0.454
UCEC	TCGA-AX-A06B-01A	3107576521	35912734	43.6461	34913827	8.2325X	0.4102
UCEC	TCGA-AX-A06D-01A	3107576521	31120601	70.5787	29462089	3.6162X	0.2758
UCEC	TCGA-AX-A06H-01A	3107576521	29308383	74.9402	27239154	5.2983X	0.3266
UCEC	TCGA-AX-A06J-01A	3107576521	29841923	23.9376	29637862	7.1793X	0.3699
UCEC	TCGA-AX-A06L-01A	3107576521	32280915	83.0296	16310203	3.3998X	0.3056
UCEC	TCGA-AX-A0IS-01A	3107576521	34444698	30.7874	31942327	6.7421X	0.3431
UCEC	TCGA-AX-A0IU-01A	3107576521	31515522	39.1066	31286116	6.1822X	0.3381
UCEC	TCGA-AX-A0IZ-01A	3107576521	32849080	33.9556	31019073	8.2982X	0.356
UCEC	TCGA-AX-A0IZ-11A	3107576521	49362800	13.4685	48641836	7.5432X	0.4271
UCEC	TCGA-AX-A0J1-01A	3107576521	33037783	24.4509	31838018	6.6424X	0.3962
UCEC	TCGA-AX-A1C4-01A	3107576521	36190363	26.8899	35786361	8.6488X	0.3904
UCEC	TCGA-AX-A1C5-01A	3107576521	31338537	20.0306	31109363	7.969X	0.364
UCEC	TCGA-AX-A1C7-01A	3107576521	132440926	24.4997	111245099	13.8799X	0.5634
UCEC	TCGA-AX-A1C8-01A	3107576521	32436081	44.2306	32143323	6.405X	0.4084
UCEC	TCGA-AX-A1C9-01A	3107576521	31591146	24.2842	31313360	7.7293X	0.4802
UCEC	TCGA-AX-A1CE-01A	3107576521	30699313	32.4554	30390763	6.0091X	0.6448
UCEC	TCGA-AX-A1CF-01A	3107576521	31158210	32.6471	30938091	8.881X	0.345
UCEC	TCGA-AX-A1CF-11A	3107576521	29506267	27.8173	29302438	7.0245X	0.3059
UCEC	TCGA-AX-A1CI-01A	3107576521	35600109	54.9567	33950563	6.2864X	0.2972
UCEC	TCGA-AX-A1CI-11A	3107576521	34940497	35.2622	34499183	8.3201X	0.3281
UCEC	TCGA-AX-A1CK-01A	3107576521	31355431	53.1113	30554801	4.8748X	0.3032
UCEC	TCGA-AX-A1CK-11A	3107576521	34944989	32.8472	34680499	7.6047X	0.317
UCEC	TCGA-AX-A1CP-01A	3107576521	28327502	31.1693	28123769	5.7487X	0.5546
UCEC	TCGA-AX-A1CR-01A	3107576521	31355335	37.0312	30583882	5.5338X	0.3068
UCEC	TCGA-AX-A2H2-01A	3107576521	34979282	43.598	34644883	9.2408X	0.3414
UCEC	TCGA-AX-A2H4-01A	3107576521	108445620	28.3322	101465426	10.9522X	0.5147
UCEC	TCGA-AX-A2H5-01A	3107576521	36916669	48.0255	36554496	7.6669X	0.3333
UCEC	TCGA-AX-A2H7-01A	3107576521	32307386	57.9577	31609769	5.6225X	0.2902
UCEC	TCGA-AX-A2HA-01A	3107576521	32312199	57.2796	30531706	4.4715X	0.2989
UCEC	TCGA-AX-A2HA-11A	3107576521	19097268	53.0195	18474778	3.2007X	0.2295
UCEC	TCGA-AX-A2HC-01A	3107576521	38518482	27.9593	38361823	9.8225X	0.3611
UCEC	TCGA-AX-A2HC-11A	3107576521	110127178	19.5671	108452673	17.5522X	0.5148
UCEC	TCGA-AX-A2HD-01A	3107576521	33373136	29.2921	33122360	9.0571X	0.3483
UCEC	TCGA-AX-A2HD-11A	3107576521	133802498	24.8644	126043464	16.7318X	0.4827
UCEC	TCGA-AX-A2HF-01A	3107576521	36765299	45.0989	36557793	7.9518X	0.3401
UCEC	TCGA-AX-A2HG-01A	3107576521	32268151	34.0291	31695176	5.2656X	0.3508
UCEC	TCGA-AX-A2HH-01A	3107576521	136688052	28.4456	134370942	19.9487X	0.4792
UCEC	TCGA-AX-A2HJ-01A	3107576521	33248661	32.5373	32934525	6.5424X	0.3391
UCEC	TCGA-AX-A2HK-01A	3107576521	42187652	56.8654	41681980	7.5693X	0.3252
UCEC	TCGA-AX-A2IN-01A	3107576521	124305064	34.1418	120904974	15.2192X	0.5889
UCEC	TCGA-AX-A2IO-01A	3107576521	33488267	54.024	33095447	5.4098X	0.2863
UCEC	TCGA-AX-A3FS-01A	3107576521	136302056	26.324	134509150	19.7341X	0.5005
UCEC	TCGA-AX-A3FT-01A	3107576521	130282392	28.2092	127188091	12.0262X	0.4593
UCEC	TCGA-AX-A3FV-01A	3107576521	146006120	35.0485	142860631	20.4063X	0.4613
UCEC	TCGA-AX-A3FW-01A	3107576521	117716958	25.2875	111989419	11.4205X	0.4443
UCEC	TCGA-AX-A3FX-01A	3107576521	114239400	36.393	111250318	10.5174X	0.4492
UCEC	TCGA-AX-A3FZ-01A	3107576521	150819494	28.2799	148850361	19.5743X	0.4748
UCEC	TCGA-AX-A3G1-01A	3107576521	99835464	24.8406	97228522	24.3402X	0.4309
UCEC	TCGA-AX-A3G3-01A	3107576521	101928578	37.8045	99772276	16.1884X	0.5207
UCEC	TCGA-AX-A3G4-01A	3107576521	111697288	36.8919	109491938	12.9956X	0.5244
UCEC	TCGA-AX-A3G6-01A	3107576521	106643532	25.4841	105098710	13.7112X	0.5213
UCEC	TCGA-AX-A3G7-01A	3107576521	99969728	31.166	95862365	9.9774X	0.7541
UCEC	TCGA-AX-A3G8-01A	3107576521	111891752	27.8462	105704706	9.9922X	0.5162
UCEC	TCGA-AX-A3G9-01A	3107576521	122606314	25.3554	118957695	11.6859X	0.5069
UCEC	TCGA-AX-A3GB-01A	3107576521	104730938	31.3786	101852762	10.6922X	0.4709
UCEC	TCGA-B5-A0JR-01A	3107576521	106609298	26.0591	104403915	12.8716X	0.485
UCEC	TCGA-B5-A0JS-01A	3107576521	30121507	20.3005	29289118	6.7651X	0.3694
UCEC	TCGA-B5-A0JT-01A	3107576521	33065753	25.6991	32424230	8.2619X	0.3414
UCEC	TCGA-B5-A0JU-01B	3107576521	35731169	38.8649	35370412	8.7889X	0.3174
UCEC	TCGA-B5-A0JV-01A	3107576521	29703848	26.9566	29223929	6.8072X	0.3371
UCEC	TCGA-B5-A0JX-01A	3107576521	34696845	46.1814	34155232	7.6253X	0.33
UCEC	TCGA-B5-A0JY-01A	3107576521	28352054	36.7908	27912337	6.088X	0.3334
UCEC	TCGA-B5-A0JZ-01A	3107576521	32796152	52.3261	31767665	6.3394X	0.3409
UCEC	TCGA-B5-A0K0-01A	3107576521	35847679	33.9548	35525957	8.4223X	0.3406
UCEC	TCGA-B5-A0K1-01A	3107576521	25303829	43.4772	25052863	5.2984X	0.3196
UCEC	TCGA-B5-A0K2-01A	3107576521	33436054	26.9071	27317436	5.4427X	0.4285
UCEC	TCGA-B5-A0K3-01A	3107576521	29553675	30.943	29091577	7.297X	0.3627
UCEC	TCGA-B5-A0K4-01A	3107576521	26374707	26.9418	25827990	5.3213X	0.3753
UCEC	TCGA-B5-A0K6-01A	3107576521	24624984	21.5241	23859350	4.6701X	0.3655
UCEC	TCGA-B5-A0K7-01A	3107576521	34577369	36.2872	27154936	6.5017X	0.3352
UCEC	TCGA-B5-A0K8-01A	3107576521	34398207	31.5534	33958374	6.7203X	0.342
UCEC	TCGA-B5-A0K9-01A	3107576521	128133112	25.036	126237362	19.1713X	0.4934
UCEC	TCGA-B5-A0KB-01B	3107576521	30994150	29.0741	30708252	9.1634X	0.3488
UCEC	TCGA-B5-A11F-01A	3107576521	34365588	37.4178	28977194	7.5956X	0.3133
UCEC	TCGA-B5-A11G-01A	3107576521	31782726	45.8774	28837765	5.4781X	0.3359
UCEC	TCGA-B5-A11H-01A	3107576521	33085402	25.5827	32363546	9.8345X	0.3446
UCEC	TCGA-B5-A11I-01A	3107576521	35611290	36.6205	32916232	9.7658X	0.3423
UCEC	TCGA-B5-A11J-01A	3107576521	34739809	23.701	34294757	9.6238X	0.3561
UCEC	TCGA-B5-A11L-01B	3107576521	29915704	28.3421	29442888	9.0192X	0.3454
UCEC	TCGA-B5-A11M-01A	3107576521	34553487	42.456	34185278	7.4099X	0.2987
UCEC	TCGA-B5-A11Q-01A	3107576521	30911040	54.2812	26533213	2.7553X	0.3183
UCEC	TCGA-B5-A11R-01A	3107576521	117141164	23.5701	115130310	20.0019X	0.5148
UCEC	TCGA-B5-A11S-01A	3107576521	31344355	28.1367	30905728	8.6004X	0.3254
UCEC	TCGA-B5-A11U-01A	3107576521	31177700	34.0244	30011819	6.738X	0.3224
UCEC	TCGA-B5-A11V-01A	3107576521	33923880	46.4284	29849751	6.5319X	0.3017
UCEC	TCGA-B5-A11W-01A	3107576521	30146078	33.6658	28583839	4.5125X	0.32
UCEC	TCGA-B5-A11Z-01A	3107576521	32056400	43.0506	31575472	7.3023X	0.2982
UCEC	TCGA-B5-A121-01A	3107576521	32289700	29.2127	31868482	7.3924X	0.3468
UCEC	TCGA-B5-A1MR-01A	3107576521	31817526	47.9574	31441394	10.7067X	0.2973
UCEC	TCGA-B5-A1MS-01B	3107576521	161829332	38.5694	158360007	21.3908X	0.4231
UCEC	TCGA-B5-A1MU-01A	3107576521	34599260	42.4935	34142029	9.2932X	0.3425
UCEC	TCGA-B5-A1MW-01A	3107576521	134405056	27.7876	131956937	22.2971X	0.4862
UCEC	TCGA-B5-A1MX-01A	3107576521	36788502	37.6587	36660380	8.2138X	0.3307
UCEC	TCGA-B5-A1MY-01A	3107576521	34355871	107.103	33824191	6.9653X	0.2525
UCEC	TCGA-B5-A1N2-01A	3107576521	35442713	40.8397	34661715	6.8408X	0.296
UCEC	TCGA-B5-A3F9-01A	3107576521	108369096	31.4635	105066831	12.6803X	0.5441
UCEC	TCGA-B5-A3FB-01A	3107576521	101071860	30.5085	97099795	14.5697X	0.4554
UCEC	TCGA-B5-A3FC-01A	3107576521	106346022	31.771	101454591	18.4068X	0.4629
UCEC	TCGA-B5-A3S1-01A	3107576521	80414266	22.2941	79261627	11.4356X	0.4235
UCEC	TCGA-B5-A5OC-01A	3107576521	122368380	30.1807	120853689	19.2789X	0.4483
UCEC	TCGA-B5-A5OD-01A	3107576521	144873960	39.3022	140778411	17.5514X	0.5096
UCEC	TCGA-B5-A5OE-01A	3107576521	174116296	37.8692	171791965	23.124X	0.522
UCEC	TCGA-BG-A0LW-01A	3107576521	33444021	27.1986	33083742	8.2733X	0.3604
UCEC	TCGA-BG-A0LX-01A	3107576521	34772416	29.0309	34300388	6.9361X	0.3554
UCEC	TCGA-BG-A0M0-01A	3107576521	33690189	36.2282	32171705	5.8608X	0.3527
UCEC	TCGA-BG-A0M2-01A	3107576521	29888625	43.7545	27690166	4.9674X	0.329
UCEC	TCGA-BG-A0M3-01A	3107576521	31188354	33.2238	29219943	4.4495X	0.3353
UCEC	TCGA-BG-A0M4-01A	3107576521	22306608	20.7737	22192120	5.4035X	0.3263
UCEC	TCGA-BG-A0M6-01A	3107576521	31465810	27.7199	31231232	8.6121X	0.3481
UCEC	TCGA-BG-A0M7-01A	3107576521	27226944	23.472	26915804	7.7381X	0.3478
UCEC	TCGA-BG-A0M8-01A	3107576521	33493321	23.012	32933992	15.7422X	0.3463
UCEC	TCGA-BG-A0M9-01A	3107576521	20586772	31.1364	20144541	3.6417X	0.3115
UCEC	TCGA-BG-A0MA-01A	3107576521	34512291	37.6865	34034789	6.5911X	0.3301
UCEC	TCGA-BG-A0MC-01A	3107576521	22823000	25.0031	22252770	4.9784X	0.3421
UCEC	TCGA-BG-A0MG-01A	3107576521	23111402	24.0313	22734708	5.2807X	0.3084
UCEC	TCGA-BG-A0MH-01A	3107576521	32778320	26.5114	31691026	9.6807X	0.3523
UCEC	TCGA-BG-A0MI-01A	3107576521	15538287	14.6421	15387359	3.8977X	0.299
UCEC	TCGA-BG-A0MO-01A	3107576521	27328673	19.9001	26836482	7.6389X	0.3741
UCEC	TCGA-BG-A0MQ-01A	3107576521	28015035	41.9018	26611395	5.3456X	0.2894
UCEC	TCGA-BG-A0MS-01A	3107576521	29839293	36.3604	29337687	7.2289X	0.327
UCEC	TCGA-BG-A0MT-01A	3107576521	30507919	26.9005	30108193	9.111X	0.3456
UCEC	TCGA-BG-A0MU-01A	3107576521	32528995	23.8816	31995460	7.9408X	0.3622
UCEC	TCGA-BG-A0RY-01A	3107576521	29792757	27.8444	29260353	6.4334X	0.3343
UCEC	TCGA-BG-A0VT-01A	3107576521	34377278	28.7636	32076888	5.2473X	0.3675
UCEC	TCGA-BG-A0VV-01A	3107576521	31602914	27.6526	30709294	5.7495X	0.3409
UCEC	TCGA-BG-A0VW-01A	3107576521	30853481	35.1363	28173178	4.0974X	0.3177
UCEC	TCGA-BG-A0VX-01A	3107576521	31855353	25.5759	31138104	6.6735X	0.3422
UCEC	TCGA-BG-A0VZ-01A	3107576521	31319945	54.5071	30549521	7.447X	0.2854
UCEC	TCGA-BG-A0W1-01A	3107576521	34856611	49.4381	33273055	4.9727X	0.3013
UCEC	TCGA-BG-A0W2-01A	3107576521	33106002	43.0436	31887972	6.6966X	0.3445
UCEC	TCGA-BG-A0YU-01A	3107576521	32357519	48.3846	30897438	6.0912X	0.2802
UCEC	TCGA-BG-A0YV-01A	3107576521	32561734	41.9945	31669605	6.2099X	0.3205
UCEC	TCGA-BG-A186-01A	3107576521	33186441	34.1716	32067115	7.0581X	0.3061
UCEC	TCGA-BG-A18A-01A	3107576521	33835815	28.7671	33334387	9.618X	0.3757
UCEC	TCGA-BG-A18B-01A	3107576521	33449974	29.1174	32917469	6.5991X	0.3361
UCEC	TCGA-BG-A18C-01A	3107576521	33004916	37.4812	32258460	5.9126X	0.3251
UCEC	TCGA-BG-A220-01A	3107576521	33380563	33.6599	32951254	7.3482X	0.4558
UCEC	TCGA-BG-A221-01A	3107576521	33201758	39.3067	32747244	8.446X	0.3406
UCEC	TCGA-BG-A222-01A	3107576521	34205215	43.2586	33728047	9.4969X	0.332
UCEC	TCGA-BG-A2AD-01A	3107576521	36558319	27.5108	36260365	8.9751X	0.3717
UCEC	TCGA-BG-A2AD-11A	3107576521	105799892	20.7842	103538950	13.6573X	0.5291
UCEC	TCGA-BG-A2AE-01A	3107576521	33564241	28.5993	33384091	8.3426X	0.3594
UCEC	TCGA-BG-A2L7-01A	3107576521	23711087	32.3169	23473204	7.0196X	0.3034
UCEC	TCGA-BG-A3EW-01A	3107576521	158101290	30.155	155056880	26.8164X	0.4881
UCEC	TCGA-BG-A3EW-11A	3107576521	112572880	24.0824	110388345	14.1806X	0.4757
UCEC	TCGA-BG-A3PP-01A	3107576521	108013644	26.6681	105787951	14.5357X	0.4695
UCEC	TCGA-BG-A3PP-11A	3107576521	130941462	28.9014	128602173	16.8926X	0.4651
UCEC	TCGA-BK-A0C9-01A	3107576521	25980308	20.9605	25803973	7.4617X	0.3912
UCEC	TCGA-BK-A0CA-01A	3107576521	184269424	44.9435	141165782	27.1692X	0.342
UCEC	TCGA-BK-A0CB-01A	3107576521	35099710	23.3058	34544544	6.0844X	0.3743
UCEC	TCGA-BK-A0CB-11A	3107576521	32967579	51.5741	32560966	7.8292X	0.2872
UCEC	TCGA-BK-A0CC-01A	3107576521	194913542	60.3362	134718373	24.0081X	0.364
UCEC	TCGA-BK-A139-01A	3107576521	167426738	69.6695	161132082	27.3794X	0.7999
UCEC	TCGA-BK-A13B-01A	3107576521	117547018	22.272	114808560	15.509X	0.4965
UCEC	TCGA-BK-A13C-01A	3107576521	29637267	35.3008	28286168	7.3134X	0.332
UCEC	TCGA-BK-A13C-11A	3107576521	28763624	27.3831	28286663	7.1484X	0.3324
UCEC	TCGA-BK-A26L-01A	3107576521	86532148	83.7581	80069633	11.4797X	0.5687
UCEC	TCGA-BK-A4ZD-01A	3107576521	153913092	28.1535	152203847	22.6402X	0.4586
UCEC	TCGA-BK-A4ZD-11A	3107576521	123761390	29.5901	122447717	19.8559X	0.4606
UCEC	TCGA-BK-A56F-01A	3107576521	128859042	31.4632	127262268	17.1035X	0.4589
UCEC	TCGA-BK-A6W3-01A	3107576521	167436630	41.501	163703877	32.2005X	0.4843
UCEC	TCGA-BK-A6W4-01A	3107576521	132045306	47.2456	117294375	20.2272X	0.4378
UCEC	TCGA-BS-A0T9-01A	3107576521	32132191	30.4373	31710969	5.7124X	0.3644
UCEC	TCGA-BS-A0TA-01A	3107576521	31562842	40.481	30592453	6.3054X	0.3328
UCEC	TCGA-BS-A0TC-01A	3107576521	33320326	20.2052	33002968	7.6063X	0.3786
UCEC	TCGA-BS-A0TD-01A	3107576521	36156250	29.8353	35613471	6.3176X	0.3818
UCEC	TCGA-BS-A0TE-01A	3107576521	14160334	19.1756	13889271	3.0492X	0.3045
UCEC	TCGA-BS-A0TG-01A	3107576521	26217814	31.4645	25276138	4.0472X	0.3958
UCEC	TCGA-BS-A0TI-01A	3107576521	11444806	21.5995	10848644	1.7771X	0.2998
UCEC	TCGA-BS-A0TJ-01A	3107576521	32818949	22.2313	32381284	7.5663X	0.3565
UCEC	TCGA-BS-A0U5-01A	3107576521	33723209	57.05	32744979	6.9854X	0.2872
UCEC	TCGA-BS-A0U8-01A	3107576521	29964176	43.2598	28417578	4.3308X	0.3313
UCEC	TCGA-BS-A0U9-01B	3107576521	29721209	33.6054	29377658	7.2068X	0.3208
UCEC	TCGA-BS-A0UA-01A	3107576521	26975183	31.2142	26378930	5.9646X	0.3243
UCEC	TCGA-BS-A0UJ-01A	3107576521	35627604	31.172	35068641	5.4831X	0.354
UCEC	TCGA-BS-A0UL-01A	3107576521	33094963	37.389	32088940	7.3002X	0.3227
UCEC	TCGA-BS-A0UM-01A	3107576521	16631548	25.0724	16441609	4.3148X	0.2738
UCEC	TCGA-BS-A0UT-01A	3107576521	11723545	22.4356	11390051	1.5318X	0.261
UCEC	TCGA-BS-A0V4-01A	3107576521	102965036	24.1392	75117521	6.8496X	0.7512
UCEC	TCGA-BS-A0V6-01A	3107576521	33952701	38.3853	31628656	7.2035X	0.4023
UCEC	TCGA-BS-A0V7-01A	3107576521	96965044	30.1085	58742011	5.1724X	0.6949
UCEC	TCGA-BS-A0V8-01A	3107576521	32486437	45.5626	26375168	2.9124X	0.3446
UCEC	TCGA-BS-A0VI-01A	3107576521	32439234	31.0192	31981989	5.1844X	0.3955
UCEC	TCGA-BS-A0WQ-01A	3107576521	34442922	25.8896	33461848	5.4172X	0.3496
UCEC	TCGA-D1-A0ZN-01A	3107576521	30911468	23.6404	30525108	7.7276X	0.3262
UCEC	TCGA-D1-A0ZO-01A	3107576521	29784104	32.0419	29360098	7.1073X	0.3281
UCEC	TCGA-D1-A0ZQ-01A	3107576521	35198998	41.9341	33806908	6.7015X	0.3188
UCEC	TCGA-D1-A0ZR-01A	3107576521	31467873	30.7161	31037928	7.3464X	0.3264
UCEC	TCGA-D1-A0ZS-01A	3107576521	33779240	18.3265	33263001	7.5007X	0.3841
UCEC	TCGA-D1-A0ZU-01A	3107576521	33497748	30.7382	33062645	7.7608X	0.3373
UCEC	TCGA-D1-A0ZV-01A	3107576521	34093396	38.6981	33426528	7.375X	0.3289
UCEC	TCGA-D1-A0ZZ-01A	3107576521	34223745	29.5297	33919681	7.5045X	0.333
UCEC	TCGA-D1-A101-01A	3107576521	30976159	37.5169	23516185	5.8888X	0.297
UCEC	TCGA-D1-A102-01A	3107576521	35133523	29.2203	34667099	10.5648X	0.3492
UCEC	TCGA-D1-A15V-01A	3107576521	35452512	26.5001	35005815	9.91X	0.364
UCEC	TCGA-D1-A15W-01A	3107576521	35820011	26.157	34403514	7.6498X	0.3283
UCEC	TCGA-D1-A160-01A	3107576521	31802828	30.9196	30149911	5.4219X	0.331
UCEC	TCGA-D1-A161-01A	3107576521	32196799	29.7092	31354136	5.6861X	0.3282
UCEC	TCGA-D1-A162-01A	3107576521	29228897	26.291	28888401	7.7604X	0.3233
UCEC	TCGA-D1-A163-01A	3107576521	33034740	24.0705	32802502	9.2086X	0.3618
UCEC	TCGA-D1-A165-01A	3107576521	32512721	32.1415	32252790	8.147X	0.336
UCEC	TCGA-D1-A167-01A	3107576521	29238274	22.4728	28999518	6.9771X	0.3383
UCEC	TCGA-D1-A168-01A	3107576521	33082990	27.0199	32692213	7.4413X	0.4056
UCEC	TCGA-D1-A169-01A	3107576521	33754602	28.649	33162635	11.6748X	0.4013
UCEC	TCGA-D1-A16B-01A	3107576521	33800191	31.7107	33252155	8.9518X	0.3469
UCEC	TCGA-D1-A16D-01A	3107576521	33093746	56.0634	32219583	7.1219X	0.3389
UCEC	TCGA-D1-A16E-01A	3107576521	35028178	28.0481	34762608	8.8975X	0.3578
UCEC	TCGA-D1-A16F-01A	3107576521	33862507	25.3095	33630201	7.9186X	0.3426
UCEC	TCGA-D1-A16G-01A	3107576521	33020938	31.9287	32757166	8.0713X	0.3416
UCEC	TCGA-D1-A16I-01A	3107576521	33505095	62.1724	32836064	8.4245X	0.2492
UCEC	TCGA-D1-A16J-01A	3107576521	34338620	31.3052	33425590	18.3204X	0.3729
UCEC	TCGA-D1-A16N-01A	3107576521	33418238	27.102	32959259	11.1297X	0.3832
UCEC	TCGA-D1-A16O-01A	3107576521	32708849	31.4831	31893333	5.6983X	0.3172
UCEC	TCGA-D1-A16Q-01A	3107576521	31107665	30.1739	30493967	5.0254X	0.3499
UCEC	TCGA-D1-A16R-01A	3107576521	32856943	27.1199	32376122	8.4109X	0.354
UCEC	TCGA-D1-A16S-01A	3107576521	30740028	77.6647	29456407	4.2465X	0.3352
UCEC	TCGA-D1-A16V-01A	3107576521	32437634	31.5443	32103442	9.2888X	0.3483
UCEC	TCGA-D1-A16X-01A	3107576521	31531823	32.0387	30976008	13.3182X	0.3647
UCEC	TCGA-D1-A174-01A	3107576521	30824260	23.1938	30154267	9.2362X	0.3848
UCEC	TCGA-D1-A175-01A	3107576521	32921379	31.8387	32539721	7.7162X	0.3334
UCEC	TCGA-D1-A176-01A	3107576521	31630507	23.2905	31403396	8.7173X	0.3435
UCEC	TCGA-D1-A177-01A	3107576521	29318430	31.6528	29054613	6.5X	0.3396
UCEC	TCGA-D1-A179-01A	3107576521	34835138	26.6114	34545906	7.5556X	0.3482
UCEC	TCGA-D1-A17A-01A	3107576521	31227439	38.4746	30984654	6.2189X	0.3429
UCEC	TCGA-D1-A17B-01A	3107576521	33264169	28.9927	32646592	15.7516X	0.3755
UCEC	TCGA-D1-A17C-01A	3107576521	33629438	26.8345	32873097	8.4768X	0.3754
UCEC	TCGA-D1-A17D-01A	3107576521	32931261	30.7277	31420238	7.8541X	0.3776
UCEC	TCGA-D1-A17F-01A	3107576521	34089597	47.0657	32290814	4.2527X	0.3459
UCEC	TCGA-D1-A17H-01A	3107576521	34465765	22.9656	34012229	7.9271X	0.3717
UCEC	TCGA-D1-A17K-01A	3107576521	34997525	25.0192	34549828	8.46X	0.3676
UCEC	TCGA-D1-A17L-01A	3107576521	34261419	31.3557	33541278	6.1534X	0.3307
UCEC	TCGA-D1-A17M-01A	3107576521	20156157	22.8662	19534019	5.0626X	0.2938
UCEC	TCGA-D1-A17N-01A	3107576521	32181629	36.18	30586561	9.1463X	0.3834
UCEC	TCGA-D1-A17R-01A	3107576521	33808751	26.6683	33408101	8.573X	0.3829
UCEC	TCGA-D1-A17S-01A	3107576521	31356161	37.4171	28872111	3.1311X	0.3362
UCEC	TCGA-D1-A17T-01A	3107576521	33328469	30.0807	32906042	6.8205X	0.3465
UCEC	TCGA-D1-A17U-01A	3107576521	34994218	27.1722	34790171	8.6696X	0.359
UCEC	TCGA-D1-A1NS-01A	3107576521	34488814	28.0771	34024254	6.3438X	0.3338
UCEC	TCGA-D1-A1NU-01A	3107576521	35467469	32.7471	34524720	7.5855X	0.3522
UCEC	TCGA-D1-A1NX-01A	3107576521	35427649	47.4177	34965774	6.0119X	0.3326
UCEC	TCGA-D1-A1NY-01A	3107576521	34506856	31.5664	34129019	8.9018X	0.366
UCEC	TCGA-D1-A1NZ-01A	3107576521	33999700	32.9034	33784683	7.7818X	0.3134
UCEC	TCGA-D1-A1O0-01A	3107576521	35234496	35.7175	34855718	6.5001X	0.325
UCEC	TCGA-D1-A1O5-01A	3107576521	35184395	40.5893	34666597	5.2487X	0.3086
UCEC	TCGA-D1-A1O7-01A	3107576521	34242617	51.5201	33949719	5.8411X	0.3004
UCEC	TCGA-D1-A1O8-01A	3107576521	32462113	30.6037	32100236	17.5902X	0.3221
UCEC	TCGA-D1-A2G0-01A	3107576521	101623310	26.0903	99433635	11.8492X	0.4511
UCEC	TCGA-D1-A2G5-01A	3107576521	31843921	49.2726	31444299	7.4841X	0.3455
UCEC	TCGA-D1-A2G6-01A	3107576521	35714214	31.5258	35467968	8.3293X	0.3598
UCEC	TCGA-D1-A2G7-01A	3107576521	33265436	42.5279	29564225	5.4063X	0.5163
UCEC	TCGA-D1-A3DG-01A	3107576521	102100226	22.9127	99809188	13.3145X	0.5439
UCEC	TCGA-D1-A3DH-01A	3107576521	98112980	25.0422	96491399	15.3764X	0.4841
UCEC	TCGA-D1-A3JP-01A	3107576521	134468786	29.58	132200138	19.5481X	0.4621
UCEC	TCGA-D1-A3JQ-01A	3107576521	150954146	34.101	148900488	20.9812X	0.4663
UCEC	TCGA-DF-A2KN-01A	3107576521	118015310	23.973	115738984	17.0756X	0.5305
UCEC	TCGA-DF-A2KR-01A	3107576521	119221844	24.7493	116092846	15.7741X	0.5084
UCEC	TCGA-DF-A2KS-01A	3107576521	35528034	45.1371	35240675	9.9556X	0.3172
UCEC	TCGA-DF-A2KV-01A	3107576521	104801690	22.3041	96702759	10.7574X	0.581
UCEC	TCGA-DF-A2KY-01A	3107576521	114155808	26.927	110641556	11.7727X	0.5745
UCEC	TCGA-DF-A2KZ-01A	3107576521	89492296	21.8121	85682463	8.7428X	0.5213
UCEC	TCGA-DF-A2L0-01A	3107576521	101374216	23.9954	90184110	8.5446X	0.7864
UCEC	TCGA-DI-A0WH-01A	3107576521	35156964	35.3472	34685235	5.8188X	0.3418
UCEC	TCGA-DI-A1BU-01A	3107576521	81492746	18.5541	68354761	11.499X	0.4373
UCEC	TCGA-DI-A1BY-01A	3107576521	27629378	25.145	26647050	4.8016X	0.6982
UCEC	TCGA-DI-A1C3-01A	3107576521	118814516	29.547	112624933	9.6683X	0.4967
UCEC	TCGA-DI-A1NN-01A	3107576521	32303217	32.6915	32013940	7.4624X	0.3487
UCEC	TCGA-DI-A1NO-01A	3107576521	32995071	43.8581	32454628	6.173X	0.3292
UCEC	TCGA-DI-A2QT-01A	3107576521	112743030	26.3288	110147356	15.1183X	0.5471
UCEC	TCGA-DI-A2QU-01A	3107576521	33590423	51.6627	33253651	5.3892X	0.2787
UCEC	TCGA-DI-A2QU-11A	3107576521	32501624	24.6935	32175833	7.4917X	0.3462
UCEC	TCGA-DI-A2QY-01A	3107576521	116971730	28.7826	114888413	8.7384X	0.6288
UCEC	TCGA-DI-A2QY-11A	3107576521	97774502	25.7818	95069429	12.5761X	0.5485
UCEC	TCGA-E6-A1LZ-01A	3107576521	34126601	36.8314	32866633	5.9381X	0.3302
UCEC	TCGA-E6-A1M0-01A	3107576521	37843631	30.4668	37763142	8.6107X	0.3442
UCEC	TCGA-E6-A1M0-11A	3107576521	31471210	39.134	30920646	8.4088X	0.4214
UCEC	TCGA-E6-A2P8-01A	3107576521	104749314	27.5994	100495092	15.1785X	0.4688
UCEC	TCGA-E6-A2P9-01A	3107576521	119564364	25.8305	117996881	17.168X	0.4803
UCEC	TCGA-E6-A8L9-01A	3107576521	126460672	36.0205	121674216	15.4023X	0.4519
UCEC	TCGA-EC-A1NJ-01A	3107576521	32496047	38.0958	32015153	8.6539X	0.3101
UCEC	TCGA-EC-A1QX-01A	3107576521	31583324	50.0351	30876469	7.1044X	0.3219
UCEC	TCGA-EC-A24G-01A	3107576521	33116360	35.7865	32750146	10.3161X	0.3552
UCEC	TCGA-EO-A1Y5-01A	3107576521	33054359	34.3893	32718704	7.7912X	0.3685
UCEC	TCGA-EO-A1Y7-01A	3107576521	127871548	30.8963	124774843	13.0726X	0.4502
UCEC	TCGA-EO-A1Y8-01A	3107576521	33333765	39.8166	32383808	6.0713X	0.3358
UCEC	TCGA-EO-A22S-01A	3107576521	27532709	33.5613	27309664	5.8392X	0.3243
UCEC	TCGA-EO-A22T-01A	3107576521	32860278	41.2449	32648284	8.7457X	0.33
UCEC	TCGA-EO-A22U-01A	3107576521	116106984	24.5865	112594500	15.9613X	0.489
UCEC	TCGA-EO-A22X-01A	3107576521	113491798	49.1186	109960752	14.811X	0.4949
UCEC	TCGA-EO-A22Y-01A	3107576521	125311414	26.5773	121706217	17.6247X	0.5045
UCEC	TCGA-EO-A2CG-01A	3107576521	33490169	53.7528	32902495	5.5054X	0.3189
UCEC	TCGA-EO-A2CH-01A	3107576521	35670528	35.1453	35374683	7.9561X	0.3536
UCEC	TCGA-EO-A3AS-01A	3107576521	93730842	25.3426	91729607	16.0388X	0.4446
UCEC	TCGA-EO-A3AU-01A	3107576521	110425208	24.2677	108432371	16.8896X	0.4886
UCEC	TCGA-EO-A3AV-01A	3107576521	104037806	30.015	101384710	16.2717X	0.668
UCEC	TCGA-EO-A3AY-01A	3107576521	111791932	31.1079	109440922	14.2804X	0.7291
UCEC	TCGA-EO-A3AZ-01A	3107576521	108530504	28.0952	104251913	9.3355X	0.8115
UCEC	TCGA-EO-A3B0-01A	3107576521	106523522	34.2974	104932502	16.6256X	0.5154
UCEC	TCGA-EO-A3B1-01A	3107576521	103053566	25.8582	100272360	15.8733X	0.6356
UCEC	TCGA-EO-A3KU-01A	3107576521	97610088	28.1937	94851964	13.3517X	0.4314
UCEC	TCGA-EO-A3KW-01A	3107576521	165196218	29.8462	158284604	21.0878X	0.4832
UCEC	TCGA-EO-A3KX-01A	3107576521	110417676	40.0221	105893419	10.9232X	0.432
UCEC	TCGA-EO-A3L0-01A	3107576521	126275410	30.8698	118721973	14.3897X	0.4664
UCEC	TCGA-EY-A1G7-01A	3107576521	30876937	34.0668	30518565	7.3067X	0.3421
UCEC	TCGA-EY-A1G8-01A	3107576521	24505136	23.6026	24285902	4.464X	0.3305
UCEC	TCGA-EY-A1GC-01A	3107576521	36852498	26.2334	36512430	15.7223X	0.3581
UCEC	TCGA-EY-A1GD-01A	3107576521	32472108	29.3595	30866219	8.7263X	0.3537
UCEC	TCGA-EY-A1GE-01A	3107576521	34264134	46.3699	33846591	7.9151X	0.3159
UCEC	TCGA-EY-A1GF-01A	3107576521	30766664	28.223	30533147	7.4957X	0.3185
UCEC	TCGA-EY-A1GH-01A	3107576521	34054256	25.4048	33848939	7.8359X	0.3457
UCEC	TCGA-EY-A1GI-01A	3107576521	25945203	25.4036	25764797	6.0904X	0.3162
UCEC	TCGA-EY-A1GK-01A	3107576521	34253098	33.5608	33753716	6.6062X	0.3029
UCEC	TCGA-EY-A1GL-01A	3107576521	122409990	22.75	121247270	15.0255X	0.4867
UCEC	TCGA-EY-A1GM-01A	3107576521	34052604	30.4046	33544073	7.5559X	0.337
UCEC	TCGA-EY-A1GO-01A	3107576521	91061686	21.7639	89913047	11.3835X	0.4738
UCEC	TCGA-EY-A1GP-01A	3107576521	135426964	30.4767	132257808	22.6239X	0.464
UCEC	TCGA-EY-A1GQ-01A	3107576521	33187909	28.652	33010749	5.0033X	0.2963
UCEC	TCGA-EY-A1GR-01A	3107576521	36793931	28.8109	36536370	8.4492X	0.3695
UCEC	TCGA-EY-A1GS-01A	3107576521	32865398	37.8131	32078158	5.9411X	0.326
UCEC	TCGA-EY-A1GT-01A	3107576521	34703837	29.3596	34426487	7.0605X	0.3493
UCEC	TCGA-EY-A1GU-01A	3107576521	34258422	26.4314	34024059	8.7173X	0.3368
UCEC	TCGA-EY-A1GV-01A	3107576521	31992359	40.8727	26752880	5.7096X	0.3012
UCEC	TCGA-EY-A1GW-01A	3107576521	34246895	37.2026	34041150	5.8353X	0.2817
UCEC	TCGA-EY-A1GX-01A	3107576521	133840254	23.8048	131387802	17.5224X	0.4746
UCEC	TCGA-EY-A1H0-01A	3107576521	35817247	27.5865	35344651	6.9619X	0.3771
UCEC	TCGA-EY-A212-01A	3107576521	34025277	44.0789	33691525	7.4206X	0.3164
UCEC	TCGA-EY-A214-01A	3107576521	35707954	38.5714	34778918	7.6691X	0.3456
UCEC	TCGA-EY-A215-01A	3107576521	33129124	50.446	31961334	6.4675X	0.3031
UCEC	TCGA-EY-A2OM-01A	3107576521	29875037	37.9499	29557321	7.2932X	0.3309
UCEC	TCGA-EY-A2ON-01A	3107576521	108427956	58.2125	101503723	14.0109X	0.4703
UCEC	TCGA-EY-A2OO-01A	3107576521	101733726	37.2207	100117357	13.6578X	0.5016
UCEC	TCGA-EY-A2OP-01A	3107576521	104871196	25.4045	102946969	17.8078X	0.5041
UCEC	TCGA-EY-A2OQ-01A	3107576521	112555328	19.078	110581572	17.5953X	0.5046
UCEC	TCGA-EY-A3L3-01A	3107576521	107195366	36.4329	105492553	16.8314X	0.4668
UCEC	TCGA-EY-A3QX-01A	3107576521	155691660	34.6385	149876924	20.7693X	0.4531
UCEC	TCGA-EY-A4KR-01A	3107576521	112706868	28.1509	111225167	18.659X	0.4836
UCEC	TCGA-EY-A548-01A	3107576521	147209442	28.4275	145544480	18.1242X	0.4916
UCEC	TCGA-EY-A549-01A	3107576521	142077658	34.4505	139286633	17.6142X	0.4387
UCEC	TCGA-EY-A5W2-01A	3107576521	133553464	38.7046	129182509	14.3465X	0.5444
UCEC	TCGA-EY-A72D-01A	3107576521	142044858	38.7739	138930105	21.3355X	0.4782
UCEC	TCGA-FI-A2CX-01A	3107576521	40680707	37.5263	40278497	22.36X	0.3349
UCEC	TCGA-FI-A2CY-01A	3107576521	38265616	38.0988	38082109	10.4512X	0.3464
UCEC	TCGA-FI-A2D0-01A	3107576521	31593135	37.2074	31432388	7.4701X	0.3058
UCEC	TCGA-FI-A2D2-01A	3107576521	36478021	43.8477	36155479	8.2669X	0.3283
UCEC	TCGA-FI-A2D4-01A	3107576521	32144700	24.8028	29831543	5.96X	0.3653
UCEC	TCGA-FI-A2D5-01A	3107576521	31063941	32.1734	30900471	8.1547X	0.3414
UCEC	TCGA-FI-A2D6-01A	3107576521	33338495	38.3068	33102154	7.4599X	0.343
UCEC	TCGA-FI-A2EU-01A	3107576521	35907615	47.466	35639435	7.6661X	0.3188
UCEC	TCGA-FI-A2EX-01A	3107576521	34511597	46.2437	34175918	6.8411X	0.3276
UCEC	TCGA-FI-A2F4-01A	3107576521	31653679	38.0363	31418283	9.1586X	0.3329
UCEC	TCGA-FI-A2F8-01A	3107576521	30587593	48.8261	30229206	5.3814X	0.3021
UCEC	TCGA-FI-A2F9-01A	3107576521	27191939	60.2745	26373089	5.4552X	0.2727
UCEC	TCGA-FI-A3PV-01A	3107576521	114478420	31.7317	111766647	13.6153X	0.4438
UCEC	TCGA-FI-A3PX-01A	3107576521	118488082	35.2135	116482143	14.4959X	0.4335
UCEC	TCGA-JU-AAVI-01A	3107576521	102841194	26.6816	90240143	10.7237X	0.4475
UCEC	TCGA-K6-A3WQ-01A	3107576521	119123154	33.4085	115776542	12.1633X	0.4355
UCEC	TCGA-KJ-A3U4-01A	3107576521	155244604	37.1791	152158606	25.734X	0.4517
UCEC	TCGA-KP-A3VZ-01A	3107576521	132854238	34.2932	126432654	18.126X	0.4565
UCEC	TCGA-KP-A3W0-01A	3107576521	127803350	26.2356	126360017	17.0255X	0.4692
UCEC	TCGA-KP-A3W1-01A	3107576521	138608418	28.2895	133263972	15.6011X	0.4487
UCEC	TCGA-KP-A3W3-01A	3107576521	110449272	25.6373	108127189	11.4062X	0.5054
UCEC	TCGA-KP-A3W4-01A	3107576521	150203458	30.7731	147905041	20.2702X	0.4685
UCEC	TCGA-PG-A5BC-01A	3107576521	123684072	30.0935	122027962	14.512X	0.4601
UCEC	TCGA-PG-A6IB-01A	3107576521	120927050	35.1509	118054896	13.6507X	0.5211
UCEC	TCGA-PG-A7D5-01A	3107576521	153113606	68.4004	146137000	22.706X	0.4689
UCEC	TCGA-PG-A914-01A	3107576521	146246062	38.0588	143943209	19.6151X	0.438
UCEC	TCGA-PG-A915-01A	3107576521	141315122	34.1843	136573090	21.1172X	0.4729
UCEC	TCGA-PG-A916-01A	3107576521	143177808	31.8082	138940714	20.8694X	0.4478
UCEC	TCGA-PG-A917-01A	3107576521	102962760	27.6147	98793424	16.3595X	0.4467
UCEC	TCGA-QF-A5YS-01A	3107576521	163912702	37.8998	161204835	21.694X	0.4957
UCEC	TCGA-QF-A5YT-01A	3107576521	119029706	23.5223	115996730	15.6864X	0.5373
UCEC	TCGA-QS-A5YQ-01A	3107576521	108216086	39.6381	105153777	13.3418X	0.5233
UCEC	TCGA-QS-A5YR-01A	3107576521	114817614	44.1179	112291865	16.9936X	0.532
UCEC	TCGA-QS-A744-01A	3107576521	171500038	70.133	165978291	25.8808X	0.469
UCEC	TCGA-QS-A8F1-01A	3107576521	87957058	39.6064	62795619	9.9813X	0.6056
UCEC	TCGA-SJ-A6ZI-01A	3107576521	160626600	34.6631	157667552	30.1474X	0.4768
UCEC	TCGA-SJ-A6ZJ-01A	3107576521	143677200	28.5396	137435072	16.2111X	0.4806
UCEC	TCGA-SL-A6J9-01A	3107576521	173457468	33.5477	169758674	29.1454X	0.5279
UCEC	TCGA-SL-A6JA-01A	3107576521	145424154	37.3037	140638555	16.9799X	0.511

## Sheet: Supple table 2
Supple table 2. Detailed list for analyzed samples
Cancer type	Case name	Total Unstable MS	Unstable MS in 3'UTR	Unstable MS in 5'UTR	Unstable MS in CDS	MSI Status	Matched normal
COAD	TCGA-3L-AA1B	216	177	8	31	MSS	X
COAD	TCGA-4N-A93T	197	173	4	20	MSS	X
COAD	TCGA-5M-AAT4	247	200	12	35	MSS	X
COAD	TCGA-5M-AAT6	471	427	12	32	MSI-H	X
COAD	TCGA-5M-AATA	270	228	8	34	MSS	X
COAD	TCGA-5M-AATE	178	149	6	23	MSS	X
COAD	TCGA-A6-2671	7	4	2	1	MSS	O
COAD	TCGA-A6-2672	249	226	8	15	MSI-H	X
COAD	TCGA-A6-2674	60	48	5	7	MSS	X
COAD	TCGA-A6-2675	3	3	0	0	MSS	O
COAD	TCGA-A6-2676	416	376	12	28	MSI-H	X
COAD	TCGA-A6-2677	113	83	7	23	MSS	X
COAD	TCGA-A6-2678	35	20	3	12	MSS	O
COAD	TCGA-A6-2679	27	12	1	14	MSS	O
COAD	TCGA-A6-2680	2	2	0	0	MSS	O
COAD	TCGA-A6-2681	37	25	3	9	MSS	X
COAD	TCGA-A6-2682	3	1	0	2	MSS	O
COAD	TCGA-A6-2685	1	0	1	0	MSS	O
COAD	TCGA-A6-2686	449	414	8	27	MSI-H	O
COAD	TCGA-A6-3807	78	62	4	12	MSS	X
COAD	TCGA-A6-3809	417	372	10	35	MSI-H	X
COAD	TCGA-A6-3810	42	30	3	9	MSS	X
COAD	TCGA-A6-4105	120	93	6	21	MSS	X
COAD	TCGA-A6-4107	101	79	3	19	MSS	X
COAD	TCGA-A6-5656	66	52	2	12	MSS	X
COAD	TCGA-A6-5657	163	138	3	22	MSS	X
COAD	TCGA-A6-5659	0	0	0	0	MSS	O
COAD	TCGA-A6-5661	380	349	10	21	MSI-H	X
COAD	TCGA-A6-5662	2	1	0	1	MSS	O
COAD	TCGA-A6-5664	212	177	7	28	MSS	X
COAD	TCGA-A6-5665	522	502	8	12	MSI-H	O
COAD	TCGA-A6-5667	1	1	0	0	MSS	O
COAD	TCGA-A6-6137	133	102	9	22	MSS	X
COAD	TCGA-A6-6138	129	102	5	22	MSS	X
COAD	TCGA-A6-6140	130	103	5	22	MSS	X
COAD	TCGA-A6-6141	137	110	4	23	MSS	X
COAD	TCGA-A6-6142	79	63	4	12	MSS	X
COAD	TCGA-A6-6648	150	118	7	25	MSS	X
COAD	TCGA-A6-6649	106	82	7	17	MSS	X
COAD	TCGA-A6-6650	89	71	3	15	MSS	X
COAD	TCGA-A6-6651	200	153	8	39	MSS	X
COAD	TCGA-A6-6652	171	145	4	22	MSS	X
COAD	TCGA-A6-6653	459	413	13	33	MSI-H	X
COAD	TCGA-A6-6654	202	168	6	28	MSS	X
COAD	TCGA-A6-6780	531	481	12	38	MSI-H	X
COAD	TCGA-A6-6781	419	376	11	32	MSI-H	X
COAD	TCGA-A6-6782	177	139	6	32	MSS	X
COAD	TCGA-A6-A567	86	68	3	15	MSS	X
COAD	TCGA-A6-A56B	55	45	3	7	MSS	X
COAD	TCGA-A6-A5ZU	72	54	3	15	MSS	X
COAD	TCGA-AA-3488	14	6	1	7	MSS	X
COAD	TCGA-AA-3489	1	0	0	1	MSS	O
COAD	TCGA-AA-3492	303	269	7	27	MSI-H	X
COAD	TCGA-AA-3494	77	55	4	18	MSS	X
COAD	TCGA-AA-3495	67	53	3	11	MSS	X
COAD	TCGA-AA-3506	18	8	3	7	MSS	X
COAD	TCGA-AA-3509	119	97	3	19	MSS	X
COAD	TCGA-AA-3510	36	24	4	8	MSS	X
COAD	TCGA-AA-3511	0	0	0	0	MSS	O
COAD	TCGA-AA-3514	2	0	0	2	MSS	O
COAD	TCGA-AA-3518	264	235	8	21	MSI-H	X
COAD	TCGA-AA-3519	7	5	1	1	MSS	X
COAD	TCGA-AA-3521	16	13	2	1	MSS	X
COAD	TCGA-AA-3522	17	7	1	9	MSS	O
COAD	TCGA-AA-3524	11	7	2	2	MSS	X
COAD	TCGA-AA-3527	5	1	0	4	MSS	O
COAD	TCGA-AA-3530	120	93	6	21	MSS	X
COAD	TCGA-AA-3532	20	18	1	1	MSS	X
COAD	TCGA-AA-3534	10	5	1	4	MSS	O
COAD	TCGA-AA-3538	36	22	6	8	MSS	X
COAD	TCGA-AA-3542	20	10	3	7	MSS	X
COAD	TCGA-AA-3543	251	215	12	24	MSI-H	X
COAD	TCGA-AA-3544	100	82	3	15	MSS	X
COAD	TCGA-AA-3548	99	81	6	12	MSS	X
COAD	TCGA-AA-3549	20	15	2	3	MSS	X
COAD	TCGA-AA-3552	15	13	1	1	MSS	X
COAD	TCGA-AA-3554	222	199	7	16	MSI-H	X
COAD	TCGA-AA-3555	29	23	2	4	MSS	X
COAD	TCGA-AA-3556	28	22	2	4	MSS	X
COAD	TCGA-AA-3560	7	4	2	1	MSS	X
COAD	TCGA-AA-3561	18	11	3	4	MSS	X
COAD	TCGA-AA-3562	22	19	1	2	MSS	X
COAD	TCGA-AA-3655	1	1	0	0	MSS	O
COAD	TCGA-AA-3660	1	1	0	0	MSS	O
COAD	TCGA-AA-3662	1	1	0	0	MSS	O
COAD	TCGA-AA-3663	432	409	7	16	MSI-H	O
COAD	TCGA-AA-3664	13	10	2	1	MSS	X
COAD	TCGA-AA-3666	18	14	2	2	MSS	X
COAD	TCGA-AA-3673	21	18	1	2	MSS	X
COAD	TCGA-AA-3675	179	144	4	31	MSS	X
COAD	TCGA-AA-3678	22	18	3	1	MSS	X
COAD	TCGA-AA-3679	18	14	1	3	MSS	X
COAD	TCGA-AA-3681	13	10	1	2	MSS	X
COAD	TCGA-AA-3684	4	2	1	1	MSS	X
COAD	TCGA-AA-3685	101	72	4	25	MSS	X
COAD	TCGA-AA-3693	24	20	2	2	MSS	X
COAD	TCGA-AA-3695	10	8	2	0	MSS	X
COAD	TCGA-AA-3696	8	6	1	1	MSS	X
COAD	TCGA-AA-3710	293	258	10	25	MSI-H	X
COAD	TCGA-AA-3712	1	1	0	0	MSS	O
COAD	TCGA-AA-3713	223	214	4	5	MSI-H	O
COAD	TCGA-AA-3715	76	59	3	14	MSI-H	X
COAD	TCGA-AA-3811	249	228	7	14	MSI-H	X
COAD	TCGA-AA-3812	4	2	1	1	MSS	X
COAD	TCGA-AA-3814	21	18	1	2	MSS	X
COAD	TCGA-AA-3815	320	291	7	22	MSI-H	X
COAD	TCGA-AA-3818	30	24	3	3	MSS	X
COAD	TCGA-AA-3821	302	277	9	16	MSI-H	X
COAD	TCGA-AA-3831	23	19	2	2	MSS	X
COAD	TCGA-AA-3833	176	167	6	3	MSI-H	X
COAD	TCGA-AA-3837	4	2	2	0	MSS	X
COAD	TCGA-AA-3841	2	0	1	1	MSS	X
COAD	TCGA-AA-3842	98	82	2	14	MSS	X
COAD	TCGA-AA-3844	98	71	4	23	MSS	X
COAD	TCGA-AA-3845	329	305	7	17	MSI-H	X
COAD	TCGA-AA-3846	152	118	6	28	MSS	X
COAD	TCGA-AA-3848	3	1	1	1	MSS	X
COAD	TCGA-AA-3850	58	46	3	9	MSS	X
COAD	TCGA-AA-3851	144	119	5	20	MSS	X
COAD	TCGA-AA-3856	26	21	3	2	MSS	X
COAD	TCGA-AA-3858	26	23	2	1	MSS	X
COAD	TCGA-AA-3860	12	10	1	1	MSS	X
COAD	TCGA-AA-3862	102	83	4	15	MSS	X
COAD	TCGA-AA-3864	366	331	7	28	MSI-H	X
COAD	TCGA-AA-3867	116	98	4	14	MSS	X
COAD	TCGA-AA-3869	168	146	5	17	MSS	X
COAD	TCGA-AA-3870	78	57	5	16	MSS	X
COAD	TCGA-AA-3872	91	72	4	15	MSS	X
COAD	TCGA-AA-3875	16	12	2	2	MSS	X
COAD	TCGA-AA-3877	390	359	8	23	MSI-H	X
COAD	TCGA-AA-3939	161	137	4	20	MSS	X
COAD	TCGA-AA-3947	377	348	8	21	MSI-H	X
COAD	TCGA-AA-3949	273	250	6	17	MSI-H	X
COAD	TCGA-AA-3950	388	357	8	23	MSI-H	X
COAD	TCGA-AA-3952	104	79	6	19	MSS	X
COAD	TCGA-AA-3955	109	87	7	15	MSS	X
COAD	TCGA-AA-3956	65	50	3	12	MSS	X
COAD	TCGA-AA-3966	329	308	10	11	MSI-H	X
COAD	TCGA-AA-3968	168	143	6	19	MSS	X
COAD	TCGA-AA-3970	155	125	2	28	MSS	X
COAD	TCGA-AA-3971	89	69	5	15	MSS	X
COAD	TCGA-AA-3975	57	39	3	15	MSS	X
COAD	TCGA-AA-3976	67	53	3	11	MSS	X
COAD	TCGA-AA-3977	108	86	5	17	MSS	X
COAD	TCGA-AA-3979	173	137	6	30	MSS	X
COAD	TCGA-AA-3980	157	135	5	17	MSS	X
COAD	TCGA-AA-3984	137	120	4	13	MSS	X
COAD	TCGA-AA-3986	115	91	5	19	MSS	X
COAD	TCGA-AA-3989	78	58	3	17	MSS	X
COAD	TCGA-AA-3994	25	21	2	2	MSS	X
COAD	TCGA-AA-A00A	299	264	8	27	MSI-H	X
COAD	TCGA-AA-A00D	79	68	5	6	MSS	X
COAD	TCGA-AA-A00E	211	199	6	6	MSI-H	X
COAD	TCGA-AA-A00F	75	64	3	8	MSS	X
COAD	TCGA-AA-A00J	490	462	10	18	MSI-H	X
COAD	TCGA-AA-A00L	73	49	6	18	MSS	X
COAD	TCGA-AA-A00Q	67	55	5	7	MSS	X
COAD	TCGA-AA-A00R	394	374	9	11	MSI-H	X
COAD	TCGA-AA-A00U	79	66	5	8	MSS	X
COAD	TCGA-AA-A00W	56	44	6	6	MSS	X
COAD	TCGA-AA-A00Z	50	41	2	7	MSS	X
COAD	TCGA-AA-A017	17	14	2	1	MSS	X
COAD	TCGA-AA-A01C	10	7	1	2	MSS	X
COAD	TCGA-AA-A01D	17	13	1	3	MSS	X
COAD	TCGA-AA-A01F	75	65	3	7	MSS	X
COAD	TCGA-AA-A01I	68	56	5	7	MSS	X
COAD	TCGA-AA-A01K	13	11	1	1	MSS	X
COAD	TCGA-AA-A01P	187	173	6	8	MSI-H	X
COAD	TCGA-AA-A01Q	380	354	11	15	MSI-H	X
COAD	TCGA-AA-A01R	40	37	0	3	MSI-H	X
COAD	TCGA-AA-A01T	11	9	0	2	MSS	X
COAD	TCGA-AA-A01V	27	17	1	9	MSS	X
COAD	TCGA-AA-A01X	24	15	1	8	MSS	X
COAD	TCGA-AA-A01Z	49	35	3	11	MSS	X
COAD	TCGA-AA-A022	290	270	8	12	MSI-H	X
COAD	TCGA-AA-A02F	74	64	3	7	MSS	X
COAD	TCGA-AA-A02H	19	15	2	2	MSS	X
COAD	TCGA-AA-A02J	16	14	1	1	MSS	X
COAD	TCGA-AA-A02K	113	89	5	19	MSS	X
COAD	TCGA-AA-A02O	21	14	3	4	MSS	X
COAD	TCGA-AA-A02R	409	383	9	17	MSI-H	X
COAD	TCGA-AA-A02Y	113	89	4	20	MSS	X
COAD	TCGA-AA-A03F	2	0	1	1	MSS	X
COAD	TCGA-AA-A03J	13	7	3	3	MSS	X
COAD	TCGA-AD-5900	490	441	10	39	MSI-H	X
COAD	TCGA-AD-6888	196	160	5	31	MSS	X
COAD	TCGA-AD-6890	126	104	3	19	MSS	X
COAD	TCGA-AD-6895	463	416	12	35	MSI-H	X
COAD	TCGA-AD-6899	178	147	7	24	MSS	X
COAD	TCGA-AD-6963	133	105	3	25	MSS	X
COAD	TCGA-AD-6964	318	283	6	29	MSI-H	X
COAD	TCGA-AD-6965	135	114	4	17	MSS	X
COAD	TCGA-AD-A5EJ	535	490	11	34	MSI-H	X
COAD	TCGA-AD-A5EK	153	129	6	18	MSS	X
COAD	TCGA-AM-5820	133	111	4	18	MSS	X
COAD	TCGA-AM-5821	418	382	11	25	MSI-H	X
COAD	TCGA-AU-3779	190	158	6	26	MSS	X
COAD	TCGA-AU-6004	487	442	10	35	MSI-H	X
COAD	TCGA-AY-4070	50	45	1	4	MSS	X
COAD	TCGA-AY-4071	17	13	3	1	MSS	X
COAD	TCGA-AY-5543	236	202	6	28	MSS	X
COAD	TCGA-AY-6197	493	449	12	32	MSI-H	X
COAD	TCGA-AY-6386	242	206	9	27	MSS	X
COAD	TCGA-AY-A71X	216	185	5	26	MSS	X
COAD	TCGA-AY-A8YK	180	152	7	21	MSS	X
COAD	TCGA-AZ-4308	17	7	2	8	MSS	X
COAD	TCGA-AZ-4313	91	75	3	13	MSI-H	X
COAD	TCGA-AZ-4315	39	27	2	10	MSS	X
COAD	TCGA-AZ-4615	386	349	11	26	MSI-H	X
COAD	TCGA-AZ-4681	19	9	2	8	MSS	X
COAD	TCGA-AZ-4682	192	158	5	29	MSS	X
COAD	TCGA-AZ-5403	165	138	7	20	MSS	X
COAD	TCGA-AZ-5407	145	117	7	21	MSS	X
COAD	TCGA-AZ-6598	539	495	9	35	MSI-H	O
COAD	TCGA-AZ-6599	3	2	0	1	MSS	O
COAD	TCGA-AZ-6600	5	4	0	1	MSS	O
COAD	TCGA-AZ-6601	128	122	4	2	MSI-H	O
COAD	TCGA-AZ-6603	0	0	0	0	MSS	O
COAD	TCGA-AZ-6605	0	0	0	0	MSS	O
COAD	TCGA-AZ-6606	156	129	6	21	MSS	X
COAD	TCGA-AZ-6607	86	66	5	15	MSS	X
COAD	TCGA-CA-5255	197	163	4	30	MSS	X
COAD	TCGA-CA-5256	134	110	6	18	MSS	X
COAD	TCGA-CA-5796	105	84	5	16	MSS	X
COAD	TCGA-CA-5797	157	130	7	20	MSS	X
COAD	TCGA-CA-6715	200	158	6	36	MSS	X
COAD	TCGA-CA-6716	195	157	8	30	MSS	X
COAD	TCGA-CA-6717	228	183	9	36	MSS	X
COAD	TCGA-CA-6718	136	113	6	17	MSS	X
COAD	TCGA-CK-4947	119	94	7	18	MSS	X
COAD	TCGA-CK-4950	150	118	4	28	MSS	X
COAD	TCGA-CK-4951	317	290	7	20	MSI-H	X
COAD	TCGA-CK-4952	165	135	7	23	MSS	X
COAD	TCGA-CK-5912	123	95	7	21	MSS	X
COAD	TCGA-CK-5913	360	328	9	23	MSI-H	X
COAD	TCGA-CK-5914	136	113	5	18	MSS	X
COAD	TCGA-CK-5915	93	71	4	18	MSS	X
COAD	TCGA-CK-5916	472	426	11	35	MSI-H	X
COAD	TCGA-CK-6746	509	459	13	37	MSI-H	X
COAD	TCGA-CK-6747	195	153	7	35	MSI-H	X
COAD	TCGA-CK-6748	159	124	9	26	MSS	X
COAD	TCGA-CK-6751	200	164	6	30	MSS	X
COAD	TCGA-CM-4743	601	548	10	43	MSI-H	X
COAD	TCGA-CM-4744	185	150	7	28	MSS	X
COAD	TCGA-CM-4746	131	104	7	20	MSI-H	X
COAD	TCGA-CM-4748	16	13	0	3	MSS	X
COAD	TCGA-CM-4751	222	185	9	28	MSS	X
COAD	TCGA-CM-4752	97	81	2	14	MSS	X
COAD	TCGA-CM-5341	127	98	5	24	MSS	X
COAD	TCGA-CM-5344	230	200	5	25	MSS	X
COAD	TCGA-CM-5348	163	130	6	27	MSS	X
COAD	TCGA-CM-5349	203	169	6	28	MSS	X
COAD	TCGA-CM-5860	124	100	5	19	MSS	X
COAD	TCGA-CM-5861	492	448	13	31	MSI-H	X
COAD	TCGA-CM-5863	229	183	7	39	MSS	X
COAD	TCGA-CM-5864	111	87	3	21	MSS	X
COAD	TCGA-CM-5868	160	134	4	22	MSS	X
COAD	TCGA-CM-6162	279	253	8	18	MSI-H	X
COAD	TCGA-CM-6163	115	92	6	17	MSS	X
COAD	TCGA-CM-6164	146	117	4	25	MSS	X
COAD	TCGA-CM-6165	100	77	6	17	MSS	X
COAD	TCGA-CM-6166	124	103	5	16	MSS	X
COAD	TCGA-CM-6167	219	183	9	27	MSS	X
COAD	TCGA-CM-6169	97	81	3	13	MSS	X
COAD	TCGA-CM-6170	109	78	6	25	MSS	X
COAD	TCGA-CM-6172	99	76	5	18	MSS	X
COAD	TCGA-CM-6674	431	395	8	28	MSI-H	X
COAD	TCGA-CM-6675	121	96	4	21	MSS	X
COAD	TCGA-CM-6677	100	82	3	15	MSS	X
COAD	TCGA-CM-6678	259	202	9	48	MSS	X
COAD	TCGA-CM-6679	203	169	5	29	MSS	X
COAD	TCGA-CM-6680	109	86	5	18	MSS	X
COAD	TCGA-D5-5537	144	121	4	19	MSS	X
COAD	TCGA-D5-5538	100	78	5	17	MSS	X
COAD	TCGA-D5-5539	106	81	7	18	MSS	X
COAD	TCGA-D5-5541	114	91	5	18	MSS	X
COAD	TCGA-D5-6530	625	567	11	47	MSI-H	X
COAD	TCGA-D5-6533	160	134	7	19	MSS	X
COAD	TCGA-D5-6534	162	133	8	21	MSS	X
COAD	TCGA-D5-6535	134	113	4	17	MSS	X
COAD	TCGA-D5-6536	181	158	4	19	MSS	X
COAD	TCGA-D5-6537	227	183	5	39	MSS	X
COAD	TCGA-D5-6539	141	115	6	20	MSS	X
COAD	TCGA-D5-6540	478	429	12	37	MSI-H	X
COAD	TCGA-D5-6541	210	173	4	33	MSS	X
COAD	TCGA-D5-6898	95	74	5	16	MSS	X
COAD	TCGA-D5-6920	106	82	4	20	MSS	X
COAD	TCGA-D5-6922	96	73	6	17	MSS	X
COAD	TCGA-D5-6923	84	66	5	13	MSS	X
COAD	TCGA-D5-6924	87	71	2	14	MSS	X
COAD	TCGA-D5-6926	124	99	7	18	MSS	X
COAD	TCGA-D5-6927	270	240	11	19	MSI-H	X
COAD	TCGA-D5-6928	333	294	12	27	MSI-H	X
COAD	TCGA-D5-6930	393	357	7	29	MSI-H	X
COAD	TCGA-D5-6931	75	59	3	13	MSS	X
COAD	TCGA-D5-6932	104	83	2	19	MSS	X
COAD	TCGA-D5-7000	102	81	4	17	MSS	X
COAD	TCGA-DM-A0X9	255	217	6	32	MSS	X
COAD	TCGA-DM-A1D0	243	203	7	33	MSS	X
COAD	TCGA-DM-A1D6	199	161	7	31	MSS	X
COAD	TCGA-DM-A1D7	182	145	6	31	MSS	X
COAD	TCGA-DM-A1D8	203	170	6	27	MSS	X
COAD	TCGA-DM-A1D9	287	243	8	36	MSS	X
COAD	TCGA-DM-A1DB	189	157	6	26	MSS	X
COAD	TCGA-DM-A1HB	579	528	11	40	MSI-H	X
COAD	TCGA-DM-A280	224	192	6	26	MSS	X
COAD	TCGA-DM-A282	156	130	5	21	MSS	X
COAD	TCGA-DM-A285	122	103	4	15	MSS	X
COAD	TCGA-DM-A288	130	111	3	16	MSS	X
COAD	TCGA-DM-A28A	77	59	2	16	MSS	X
COAD	TCGA-DM-A28C	79	57	4	18	MSS	X
COAD	TCGA-DM-A28E	94	71	3	20	MSS	X
COAD	TCGA-DM-A28F	123	97	4	22	MSS	X
COAD	TCGA-DM-A28G	127	105	4	18	MSS	X
COAD	TCGA-DM-A28K	100	78	3	19	MSS	X
COAD	TCGA-DM-A28M	144	117	5	22	MSS	X
COAD	TCGA-F4-6459	157	128	9	20	MSS	X
COAD	TCGA-F4-6460	179	150	7	22	MSS	X
COAD	TCGA-F4-6461	178	151	6	21	MSS	X
COAD	TCGA-F4-6463	193	160	10	23	MSS	X
COAD	TCGA-F4-6569	124	99	7	18	MSS	X
COAD	TCGA-F4-6570	459	415	11	33	MSI-H	X
COAD	TCGA-F4-6703	316	270	12	34	MSI-H	X
COAD	TCGA-F4-6704	5	4	0	1	MSS	O
COAD	TCGA-F4-6805	116	93	7	16	MSS	X
COAD	TCGA-F4-6806	128	107	3	18	MSS	X
COAD	TCGA-F4-6807	155	121	5	29	MSS	X
COAD	TCGA-F4-6808	168	132	5	31	MSS	X
COAD	TCGA-F4-6809	219	171	5	43	MSS	X
COAD	TCGA-F4-6854	117	95	3	19	MSS	X
COAD	TCGA-F4-6856	401	365	8	28	MSI-H	X
COAD	TCGA-G4-6294	192	157	6	29	MSS	X
COAD	TCGA-G4-6297	144	119	7	18	MSS	X
COAD	TCGA-G4-6299	85	66	5	14	MSS	X
COAD	TCGA-G4-6302	326	289	9	28	MSI-H	X
COAD	TCGA-G4-6304	440	397	7	36	MSI-H	X
COAD	TCGA-G4-6306	171	144	5	22	MSS	X
COAD	TCGA-G4-6307	191	160	5	26	MSS	X
COAD	TCGA-G4-6309	425	388	10	27	MSI-H	X
COAD	TCGA-G4-6310	97	79	3	15	MSS	X
COAD	TCGA-G4-6311	162	139	4	19	MSS	X
COAD	TCGA-G4-6314	204	171	8	25	MSS	X
COAD	TCGA-G4-6315	192	155	7	30	MSS	X
COAD	TCGA-G4-6320	364	323	8	33	MSI-H	X
COAD	TCGA-G4-6323	127	105	5	17	MSS	X
COAD	TCGA-G4-6625	168	143	6	19	MSS	X
COAD	TCGA-G4-6626	155	129	7	19	MSS	X
COAD	TCGA-G4-6628	585	527	14	44	MSI-H	X
COAD	TCGA-NH-A50T	130	109	3	18	MSS	X
COAD	TCGA-NH-A50U	178	144	7	27	MSS	X
COAD	TCGA-NH-A5IV	661	590	16	55	MSI-H	X
COAD	TCGA-NH-A6GA	125	102	5	18	MSS	X
COAD	TCGA-NH-A6GB	162	134	5	23	MSS	X
COAD	TCGA-NH-A6GC	151	131	4	16	MSS	X
COAD	TCGA-NH-A8F8	196	166	4	26	MSS	X
COAD	TCGA-QG-A5YV	146	119	8	19	MSS	X
COAD	TCGA-QG-A5Z2	417	378	16	23	MSI-H	X
COAD	TCGA-QL-A97D	220	185	4	31	MSS	X
COAD	TCGA-RU-A8FL	214	184	6	24	MSS	X
COAD	TCGA-T9-A92H	188	161	5	22	MSS	X
COAD	TCGA-WS-AB45	297	250	11	36	MSI-H	X
READ	TCGA-AF-2687	139	110	7	22	MSS	X
READ	TCGA-AF-2689	174	137	6	31	MSS	X
READ	TCGA-AF-2690	141	114	6	21	MSS	X
READ	TCGA-AF-2691	4	2	0	2	MSS	O
READ	TCGA-AF-2692	1	1	0	0	MSS	O
READ	TCGA-AF-2693	136	110	6	20	MSS	X
READ	TCGA-AF-3400	7	4	1	2	MSS	O
READ	TCGA-AF-3913	58	43	4	11	MSS	X
READ	TCGA-AF-4110	136	108	6	22	MSS	X
READ	TCGA-AF-5654	1	1	0	0	MSS	O
READ	TCGA-AF-6136	114	92	4	18	MSS	X
READ	TCGA-AF-6655	115	90	6	19	MSS	X
READ	TCGA-AF-6672	120	95	7	18	MSS	X
READ	TCGA-AF-A56K	208	174	9	25	MSS	X
READ	TCGA-AF-A56L	298	253	9	36	MSS	X
READ	TCGA-AF-A56N	238	205	4	29	MSS	X
READ	TCGA-AG-3574	74	58	4	12	MSS	X
READ	TCGA-AG-3575	89	73	4	12	MSS	X
READ	TCGA-AG-3578	61	46	3	12	MSS	X
READ	TCGA-AG-3580	58	43	2	13	MSS	X
READ	TCGA-AG-3581	31	19	5	7	MSS	X
READ	TCGA-AG-3582	29	20	3	6	MSS	X
READ	TCGA-AG-3584	44	34	4	6	MSS	X
READ	TCGA-AG-3586	44	29	3	12	MSS	X
READ	TCGA-AG-3587	31	19	2	10	MSS	X
READ	TCGA-AG-3591	141	108	7	26	MSS	X
READ	TCGA-AG-3593	57	40	3	14	MSS	X
READ	TCGA-AG-3594	44	30	5	9	MSS	X
READ	TCGA-AG-3598	66	50	3	13	MSS	X
READ	TCGA-AG-3599	85	61	2	22	MSS	X
READ	TCGA-AG-3600	77	59	3	15	MSS	X
READ	TCGA-AG-3602	98	70	4	24	MSS	X
READ	TCGA-AG-3605	79	52	4	23	MSS	X
READ	TCGA-AG-3609	93	72	4	17	MSS	X
READ	TCGA-AG-3611	59	42	3	14	MSS	X
READ	TCGA-AG-3612	76	59	2	15	MSS	X
READ	TCGA-AG-3725	2	2	0	0	MSS	O
READ	TCGA-AG-3726	12	5	1	6	MSS	X
READ	TCGA-AG-3727	9	5	0	4	MSS	X
READ	TCGA-AG-3728	13	7	2	4	MSS	X
READ	TCGA-AG-3732	1	1	0	0	MSS	O
READ	TCGA-AG-3742	1	1	0	0	MSS	O
READ	TCGA-AG-3878	15	8	1	6	MSS	X
READ	TCGA-AG-3881	12	6	1	5	MSS	X
READ	TCGA-AG-3882	3	1	1	1	MSS	X
READ	TCGA-AG-3883	13	4	2	7	MSS	X
READ	TCGA-AG-3885	7	3	0	4	MSS	X
READ	TCGA-AG-3887	56	42	3	11	MSS	X
READ	TCGA-AG-3890	50	37	2	11	MSS	X
READ	TCGA-AG-3892	105	83	4	18	MSS	X
READ	TCGA-AG-3893	73	56	4	13	MSS	X
READ	TCGA-AG-3894	53	40	2	11	MSS	X
READ	TCGA-AG-3896	47	32	3	12	MSS	X
READ	TCGA-AG-3898	64	46	4	14	MSS	X
READ	TCGA-AG-3901	66	49	3	14	MSS	X
READ	TCGA-AG-3902	101	82	3	16	MSS	X
READ	TCGA-AG-3909	49	32	3	14	MSS	X
READ	TCGA-AG-3999	55	39	2	14	MSS	X
READ	TCGA-AG-4005	74	54	5	15	MSS	X
READ	TCGA-AG-4008	88	71	2	15	MSS	X
READ	TCGA-AG-4015	82	61	5	16	MSS	X
READ	TCGA-AG-4021	128	105	6	17	MSS	X
READ	TCGA-AG-4022	129	103	5	21	MSS	X
READ	TCGA-AG-A002	95	83	3	9	MSS	X
READ	TCGA-AG-A008	64	48	4	12	MSS	X
READ	TCGA-AG-A00C	55	42	4	9	MSS	X
READ	TCGA-AG-A00H	83	67	2	14	MSS	X
READ	TCGA-AG-A00Y	60	46	2	12	MSS	X
READ	TCGA-AG-A011	70	57	2	11	MSS	X
READ	TCGA-AG-A014	26	17	1	8	MSS	X
READ	TCGA-AG-A015	85	67	3	15	MSS	X
READ	TCGA-AG-A016	49	37	2	10	MSS	X
READ	TCGA-AG-A01J	63	49	2	12	MSS	X
READ	TCGA-AG-A01L	64	48	3	13	MSS	X
READ	TCGA-AG-A01N	70	54	3	13	MSS	X
READ	TCGA-AG-A01W	106	89	5	12	MSS	X
READ	TCGA-AG-A01Y	63	52	1	10	MSS	X
READ	TCGA-AG-A020	77	64	2	11	MSS	X
READ	TCGA-AG-A023	78	61	2	15	MSS	X
READ	TCGA-AG-A025	65	48	5	12	MSS	X
READ	TCGA-AG-A026	87	69	2	16	MSS	X
READ	TCGA-AG-A02G	69	49	5	15	MSS	X
READ	TCGA-AG-A02N	317	292	7	18	MSI-H	X
READ	TCGA-AG-A02X	43	33	2	8	MSS	X
READ	TCGA-AG-A032	97	81	2	14	MSS	X
READ	TCGA-AG-A036	61	50	2	9	MSS	X
READ	TCGA-AH-6544	198	167	7	24	MSS	X
READ	TCGA-AH-6547	133	112	6	15	MSS	X
READ	TCGA-AH-6643	2	2	0	0	MSS	O
READ	TCGA-AH-6903	204	168	6	30	MSS	X
READ	TCGA-BM-6198	128	104	4	20	MSS	X
READ	TCGA-CI-6619	140	115	6	19	MSS	X
READ	TCGA-CI-6620	123	101	7	15	MSS	X
READ	TCGA-CI-6621	148	120	8	20	MSS	X
READ	TCGA-CI-6622	139	112	6	21	MSS	X
READ	TCGA-CI-6623	192	158	9	25	MSS	X
READ	TCGA-CI-6624	141	118	5	18	MSS	X
READ	TCGA-CL-4957	150	121	6	23	MSS	X
READ	TCGA-CL-5917	89	69	7	13	MSS	X
READ	TCGA-CL-5918	170	148	4	18	MSS	X
READ	TCGA-DC-4745	106	79	4	23	MSS	X
READ	TCGA-DC-4749	141	111	7	23	MSS	X
READ	TCGA-DC-5337	153	126	4	23	MSS	X
READ	TCGA-DC-5869	243	205	6	32	MSS	X
READ	TCGA-DC-6154	167	144	6	17	MSI-H	X
READ	TCGA-DC-6155	158	130	2	26	MSS	X
READ	TCGA-DC-6156	108	86	6	16	MSS	X
READ	TCGA-DC-6157	141	115	7	19	MSS	X
READ	TCGA-DC-6158	102	81	6	15	MSS	X
READ	TCGA-DC-6160	93	72	5	16	MSS	X
READ	TCGA-DC-6681	126	101	6	19	MSS	X
READ	TCGA-DC-6682	202	166	5	31	MSS	X
READ	TCGA-DC-6683	152	123	5	24	MSS	X
READ	TCGA-DT-5265	216	189	3	24	MSS	X
READ	TCGA-DY-A0XA	164	134	6	24	MSS	X
READ	TCGA-DY-A1DC	132	110	4	18	MSS	X
READ	TCGA-DY-A1DE	193	163	5	25	MSS	X
READ	TCGA-DY-A1DG	140	117	5	18	MSS	X
READ	TCGA-DY-A1H8	178	152	4	22	MSS	X
READ	TCGA-EF-5830	177	144	7	26	MSS	X
READ	TCGA-EF-5831	134	111	6	17	MSS	X
READ	TCGA-EI-6506	114	90	6	18	MSS	X
READ	TCGA-EI-6507	348	309	11	28	MSI-H	X
READ	TCGA-EI-6508	101	77	5	19	MSS	X
READ	TCGA-EI-6509	126	102	4	20	MSS	X
READ	TCGA-EI-6511	115	94	7	14	MSS	X
READ	TCGA-EI-6512	79	61	4	14	MSS	X
READ	TCGA-EI-6513	150	123	6	21	MSS	X
READ	TCGA-EI-6514	118	90	5	23	MSS	X
READ	TCGA-EI-6881	157	128	5	24	MSS	X
READ	TCGA-EI-6882	322	294	7	21	MSI-H	X
READ	TCGA-EI-6883	171	140	7	24	MSS	X
READ	TCGA-EI-6884	120	96	6	18	MSS	X
READ	TCGA-EI-6885	138	107	9	22	MSS	X
READ	TCGA-EI-6917	148	124	3	21	MSS	X
READ	TCGA-EI-7004	145	120	6	19	MSS	X
READ	TCGA-F5-6464	107	87	6	14	MSS	X
READ	TCGA-F5-6465	119	98	6	15	MSS	X
READ	TCGA-F5-6702	202	170	6	26	MSS	X
READ	TCGA-F5-6810	188	158	7	23	MSS	X
READ	TCGA-F5-6812	160	135	5	20	MSS	X
READ	TCGA-F5-6813	164	137	4	23	MSS	X
READ	TCGA-F5-6814	158	130	5	23	MSS	X
READ	TCGA-F5-6861	186	151	8	27	MSS	X
READ	TCGA-G5-6235	190	158	4	28	MSS	X
READ	TCGA-G5-6572	131	104	3	24	MSS	X
READ	TCGA-G5-6641	156	131	4	21	MSS	X
UCEC	TCGA-4E-A92E	144	119	6	19	MSS	X
UCEC	TCGA-5B-A90C	270	229	7	34	MSS	X
UCEC	TCGA-5S-A9Q8	75	58	3	14	MSS	X
UCEC	TCGA-A5-A0G1	120	100	4	16	MSI-H	X
UCEC	TCGA-A5-A0G3	33	24	2	7	MSS	X
UCEC	TCGA-A5-A0G9	91	76	5	10	MSI-H	X
UCEC	TCGA-A5-A0GA	241	212	6	23	MSI-H	X
UCEC	TCGA-A5-A0GB	354	321	7	26	MSI-H	X
UCEC	TCGA-A5-A0GD	197	179	4	14	MSI-H	X
UCEC	TCGA-A5-A0GE	147	126	4	17	MSS	X
UCEC	TCGA-A5-A0GG	172	156	4	12	MSI-H	X
UCEC	TCGA-A5-A0GH	263	231	8	24	MSI-H	X
UCEC	TCGA-A5-A0GI	76	61	3	12	MSI-H	X
UCEC	TCGA-A5-A0GJ	45	36	1	8	MSS	X
UCEC	TCGA-A5-A0GM	130	112	3	15	MSS	X
UCEC	TCGA-A5-A0GN	158	142	4	12	MSS	X
UCEC	TCGA-A5-A0GP	213	186	4	23	MSS	X
UCEC	TCGA-A5-A0GQ	135	117	3	15	MSS	X
UCEC	TCGA-A5-A0GR	133	112	5	16	MSS	X
UCEC	TCGA-A5-A0GU	107	90	4	13	MSS	X
UCEC	TCGA-A5-A0GV	143	125	3	15	MSS	X
UCEC	TCGA-A5-A0GW	271	243	6	22	MSI-H	X
UCEC	TCGA-A5-A0GX	26	18	2	6	MSS	X
UCEC	TCGA-A5-A0R6	65	49	3	13	MSS	X
UCEC	TCGA-A5-A0R7	128	108	4	16	MSS	X
UCEC	TCGA-A5-A0R8	200	177	4	19	MSS	X
UCEC	TCGA-A5-A0R9	214	189	4	21	MSS	X
UCEC	TCGA-A5-A0RA	48	37	2	9	MSS	X
UCEC	TCGA-A5-A0VO	138	117	4	17	MSS	X
UCEC	TCGA-A5-A0VP	192	175	1	16	MSI-H	X
UCEC	TCGA-A5-A0VQ	228	210	4	14	MSI-H	X
UCEC	TCGA-A5-A1OF	13	10	2	1	MSI-H	X
UCEC	TCGA-A5-A1OG	153	128	6	19	MSS	X
UCEC	TCGA-A5-A1OH	172	143	7	22	MSS	X
UCEC	TCGA-A5-A1OJ	143	125	4	14	MSS	X
UCEC	TCGA-A5-A1OK	183	148	8	27	MSS	X
UCEC	TCGA-A5-A2K2	139	112	6	21	MSS	X
UCEC	TCGA-A5-A2K3	149	127	4	18	MSI-H	X
UCEC	TCGA-A5-A2K5	254	209	5	40	MSS	X
UCEC	TCGA-A5-A2K7	350	314	6	30	MSI-H	X
UCEC	TCGA-A5-A3LO	166	138	6	22	MSS	X
UCEC	TCGA-A5-A3LP	142	112	6	24	MSS	X
UCEC	TCGA-A5-A7WJ	384	330	8	46	MSI-H	X
UCEC	TCGA-A5-A7WK	176	149	3	24	MSS	X
UCEC	TCGA-A5-AB3J	246	214	5	27	MSS	X
UCEC	TCGA-AJ-A23M	101	85	3	13	MSS	X
UCEC	TCGA-AJ-A23N	104	85	5	14	MSS	X
UCEC	TCGA-AJ-A23O	297	269	7	21	MSI-H	X
UCEC	TCGA-AJ-A2QK	137	119	5	13	MSS	X
UCEC	TCGA-AJ-A2QL	1	0	0	1	MSS	O
UCEC	TCGA-AJ-A2QM	175	148	5	22	MSS	X
UCEC	TCGA-AJ-A2QN	73	62	2	9	MSS	X
UCEC	TCGA-AJ-A2QO	415	362	11	42	MSI-H	X
UCEC	TCGA-AJ-A3BD	192	170	5	17	MSS	X
UCEC	TCGA-AJ-A3BF	103	86	4	13	MSS	X
UCEC	TCGA-AJ-A3BG	368	335	6	27	MSI-H	X
UCEC	TCGA-AJ-A3BH	484	435	9	40	MSI-H	X
UCEC	TCGA-AJ-A3BI	396	332	5	59	MSS	X
UCEC	TCGA-AJ-A3EJ	182	155	7	20	MSS	X
UCEC	TCGA-AJ-A3EK	255	221	6	28	MSI-H	X
UCEC	TCGA-AJ-A3EM	117	100	4	13	MSS	X
UCEC	TCGA-AJ-A3I9	188	163	4	21	MSS	X
UCEC	TCGA-AJ-A3IA	83	67	3	13	MSS	X
UCEC	TCGA-AJ-A3NC	0	0	0	0	MSS	O
UCEC	TCGA-AJ-A3NE	82	80	1	1	MSI-H	O
UCEC	TCGA-AJ-A3NF	178	147	9	22	MSS	X
UCEC	TCGA-AJ-A3NG	101	79	6	16	MSS	X
UCEC	TCGA-AJ-A3NH	8	5	0	3	MSS	O
UCEC	TCGA-AJ-A3OJ	361	329	7	25	MSI-H	X
UCEC	TCGA-AJ-A3OL	253	223	9	21	MSI-H	X
UCEC	TCGA-AJ-A3TW	135	113	4	18	MSS	X
UCEC	TCGA-AJ-A5DV	160	137	3	20	MSS	X
UCEC	TCGA-AJ-A5DW	138	108	6	24	MSS	X
UCEC	TCGA-AJ-A6NU	121	96	5	20	MSS	X
UCEC	TCGA-AJ-A8CT	253	224	5	24	MSI-H	X
UCEC	TCGA-AJ-A8CV	257	221	6	30	MSI-H	X
UCEC	TCGA-AJ-A8CW	420	367	9	44	MSI-H	X
UCEC	TCGA-AP-A051	323	292	8	23	MSI-H	X
UCEC	TCGA-AP-A052	140	121	5	14	MSS	X
UCEC	TCGA-AP-A053	116	95	4	17	MSS	X
UCEC	TCGA-AP-A054	331	295	11	25	MSI-H	X
UCEC	TCGA-AP-A059	135	117	5	13	MSI-H	X
UCEC	TCGA-AP-A05A	78	65	3	10	MSS	X
UCEC	TCGA-AP-A05D	35	25	2	8	MSS	X
UCEC	TCGA-AP-A05H	26	18	1	7	MSS	X
UCEC	TCGA-AP-A05J	30	19	3	8	MSS	X
UCEC	TCGA-AP-A05N	141	121	6	14	MSI-H	X
UCEC	TCGA-AP-A05O	298	268	8	22	MSI-H	X
UCEC	TCGA-AP-A05P	189	166	6	17	MSS	X
UCEC	TCGA-AP-A0L8	188	162	6	20	MSS	X
UCEC	TCGA-AP-A0L9	121	106	4	11	MSS	X
UCEC	TCGA-AP-A0LD	314	293	5	16	MSI-H	X
UCEC	TCGA-AP-A0LE	201	179	4	18	MSI-H	X
UCEC	TCGA-AP-A0LF	54	45	2	7	MSS	X
UCEC	TCGA-AP-A0LG	235	212	6	17	MSI-H	X
UCEC	TCGA-AP-A0LH	52	39	4	9	MSS	X
UCEC	TCGA-AP-A0LI	67	57	1	9	MSS	X
UCEC	TCGA-AP-A0LJ	61	51	1	9	MSS	X
UCEC	TCGA-AP-A0LL	64	55	1	8	MSS	X
UCEC	TCGA-AP-A0LM	142	129	2	11	MSS	X
UCEC	TCGA-AP-A0LN	61	49	1	11	MSS	X
UCEC	TCGA-AP-A0LO	137	119	3	15	MSS	X
UCEC	TCGA-AP-A0LP	223	200	5	18	MSI-H	X
UCEC	TCGA-AP-A0LS	281	253	6	22	MSI-H	X
UCEC	TCGA-AP-A0LT	359	331	6	22	MSI-H	X
UCEC	TCGA-AP-A0LV	191	173	3	15	MSS	X
UCEC	TCGA-AP-A1DH	283	259	5	19	MSI-H	X
UCEC	TCGA-AP-A1DK	288	259	4	25	MSI-H	X
UCEC	TCGA-AP-A1DM	195	173	7	15	MSI-H	X
UCEC	TCGA-AP-A1DO	316	289	6	21	MSI-H	X
UCEC	TCGA-AP-A1DP	248	228	5	15	MSI-H	X
UCEC	TCGA-AP-A1DQ	184	169	3	12	MSS	X
UCEC	TCGA-AP-A1DR	480	440	15	25	MSI-H	X
UCEC	TCGA-AP-A1E1	219	199	6	14	MSI-H	X
UCEC	TCGA-AP-A1E3	153	135	3	15	MSS	X
UCEC	TCGA-AP-A1E4	100	85	2	13	MSS	X
UCEC	TCGA-AP-A5FX	172	155	2	15	MSS	X
UCEC	TCGA-AW-A1PO	125	102	6	17	MSS	X
UCEC	TCGA-AX-A05S	168	157	5	6	MSI-H	X
UCEC	TCGA-AX-A05T	64	49	4	11	MSS	X
UCEC	TCGA-AX-A05U	121	99	6	16	MSS	X
UCEC	TCGA-AX-A05W	138	119	5	14	MSS	X
UCEC	TCGA-AX-A05Y	14	12	0	2	MSI-H	O
UCEC	TCGA-AX-A05Z	40	31	1	8	MSS	X
UCEC	TCGA-AX-A060	120	107	3	10	MSI-H	X
UCEC	TCGA-AX-A062	117	102	4	11	MSS	X
UCEC	TCGA-AX-A063	142	127	3	12	MSI-H	X
UCEC	TCGA-AX-A064	122	106	3	13	MSI-H	X
UCEC	TCGA-AX-A06B	123	105	4	14	MSS	X
UCEC	TCGA-AX-A06D	178	159	4	15	MSS	X
UCEC	TCGA-AX-A06H	216	196	4	16	MSI-H	X
UCEC	TCGA-AX-A06J	29	16	4	9	MSS	X
UCEC	TCGA-AX-A06L	52	44	0	8	MSS	X
UCEC	TCGA-AX-A0IS	172	151	4	17	MSS	X
UCEC	TCGA-AX-A0IU	77	67	4	6	MSS	X
UCEC	TCGA-AX-A0IZ	39	35	1	3	MSI-H	O
UCEC	TCGA-AX-A0J1	345	319	7	19	MSI-H	X
UCEC	TCGA-AX-A1C4	388	343	11	34	MSI-H	X
UCEC	TCGA-AX-A1C5	174	149	5	20	MSI-H	X
UCEC	TCGA-AX-A1C7	142	117	3	22	MSS	X
UCEC	TCGA-AX-A1C8	139	123	4	12	MSS	X
UCEC	TCGA-AX-A1C9	243	222	6	15	MSI-H	X
UCEC	TCGA-AX-A1CE	474	432	11	31	MSI-H	X
UCEC	TCGA-AX-A1CF	2	2	0	0	MSS	O
UCEC	TCGA-AX-A1CI	2	1	0	1	MSS	O
UCEC	TCGA-AX-A1CK	3	3	0	0	MSS	O
UCEC	TCGA-AX-A1CP	178	158	5	15	MSS	X
UCEC	TCGA-AX-A1CR	120	101	6	13	MSS	X
UCEC	TCGA-AX-A2H2	159	134	5	20	MSS	X
UCEC	TCGA-AX-A2H4	212	182	4	26	MSS	X
UCEC	TCGA-AX-A2H5	170	148	3	19	MSS	X
UCEC	TCGA-AX-A2H7	130	118	2	10	MSS	X
UCEC	TCGA-AX-A2HA	128	123	4	1	MSI-H	O
UCEC	TCGA-AX-A2HC	59	53	3	3	MSI-H	O
UCEC	TCGA-AX-A2HD	247	219	10	18	MSI-H	O
UCEC	TCGA-AX-A2HF	115	97	6	12	MSS	X
UCEC	TCGA-AX-A2HG	337	314	6	17	MSI-H	X
UCEC	TCGA-AX-A2HH	118	93	6	19	MSS	X
UCEC	TCGA-AX-A2HJ	378	351	9	18	MSI-H	X
UCEC	TCGA-AX-A2HK	178	152	7	19	MSS	X
UCEC	TCGA-AX-A2IN	371	324	9	38	MSI-H	X
UCEC	TCGA-AX-A2IO	165	150	2	13	MSS	X
UCEC	TCGA-AX-A3FS	420	374	7	39	MSI-H	X
UCEC	TCGA-AX-A3FT	344	312	7	25	MSI-H	X
UCEC	TCGA-AX-A3FV	118	97	4	17	MSS	X
UCEC	TCGA-AX-A3FW	136	114	4	18	MSS	X
UCEC	TCGA-AX-A3FX	97	78	4	15	MSS	X
UCEC	TCGA-AX-A3FZ	128	109	5	14	MSS	X
UCEC	TCGA-AX-A3G1	112	94	5	13	MSS	X
UCEC	TCGA-AX-A3G3	156	131	5	20	MSS	X
UCEC	TCGA-AX-A3G4	183	156	7	20	MSS	X
UCEC	TCGA-AX-A3G6	175	149	4	22	MSS	X
UCEC	TCGA-AX-A3G7	640	532	7	101	MSS	X
UCEC	TCGA-AX-A3G8	313	290	6	17	MSI-H	X
UCEC	TCGA-AX-A3G9	446	404	7	35	MSI-H	X
UCEC	TCGA-AX-A3GB	150	127	5	18	MSS	X
UCEC	TCGA-B5-A0JR	289	264	5	20	MSI-H	X
UCEC	TCGA-B5-A0JS	195	170	5	20	MSS	X
UCEC	TCGA-B5-A0JT	82	64	3	15	MSS	X
UCEC	TCGA-B5-A0JU	241	215	8	18	MSI-H	X
UCEC	TCGA-B5-A0JV	205	182	3	20	MSI-H	X
UCEC	TCGA-B5-A0JX	148	123	6	19	MSS	X
UCEC	TCGA-B5-A0JY	193	167	7	19	MSS	X
UCEC	TCGA-B5-A0JZ	249	219	7	23	MSI-H	X
UCEC	TCGA-B5-A0K0	116	98	5	13	MSS	X
UCEC	TCGA-B5-A0K1	82	67	3	12	MSS	X
UCEC	TCGA-B5-A0K2	267	233	6	28	MSI-H	X
UCEC	TCGA-B5-A0K3	61	51	3	7	MSS	X
UCEC	TCGA-B5-A0K4	67	51	2	14	MSS	X
UCEC	TCGA-B5-A0K6	80	67	3	10	MSI-H	X
UCEC	TCGA-B5-A0K7	150	131	2	17	MSS	X
UCEC	TCGA-B5-A0K8	130	109	5	16	MSS	X
UCEC	TCGA-B5-A0K9	414	368	14	32	MSI-H	X
UCEC	TCGA-B5-A0KB	24	22	2	0	MSS	X
UCEC	TCGA-B5-A11F	103	85	3	15	MSS	X
UCEC	TCGA-B5-A11G	268	237	7	24	MSI-H	X
UCEC	TCGA-B5-A11H	350	317	7	26	MSI-H	X
UCEC	TCGA-B5-A11I	136	115	8	13	MSS	X
UCEC	TCGA-B5-A11J	171	145	7	19	MSI-H	X
UCEC	TCGA-B5-A11L	146	126	3	17	MSS	X
UCEC	TCGA-B5-A11M	69	56	2	11	MSS	X
UCEC	TCGA-B5-A11Q	141	120	3	18	MSS	X
UCEC	TCGA-B5-A11R	201	162	9	30	MSS	X
UCEC	TCGA-B5-A11S	109	89	5	15	MSS	X
UCEC	TCGA-B5-A11U	174	154	4	16	MSI-H	X
UCEC	TCGA-B5-A11V	152	131	5	16	MSS	X
UCEC	TCGA-B5-A11W	70	58	3	9	MSS	X
UCEC	TCGA-B5-A11Z	83	60	4	19	MSS	X
UCEC	TCGA-B5-A121	87	69	4	14	MSS	X
UCEC	TCGA-B5-A1MR	25	22	1	2	MSS	X
UCEC	TCGA-B5-A1MS	139	113	7	19	MSS	X
UCEC	TCGA-B5-A1MU	117	99	5	13	MSS	X
UCEC	TCGA-B5-A1MW	278	247	7	24	MSI-H	X
UCEC	TCGA-B5-A1MX	259	241	4	14	MSI-H	X
UCEC	TCGA-B5-A1MY	157	132	7	18	MSS	X
UCEC	TCGA-B5-A1N2	162	135	5	22	MSS	X
UCEC	TCGA-B5-A3F9	186	164	4	18	MSS	X
UCEC	TCGA-B5-A3FB	185	155	5	25	MSS	X
UCEC	TCGA-B5-A3FC	467	431	7	29	MSI-H	X
UCEC	TCGA-B5-A3S1	120	99	6	15	MSS	X
UCEC	TCGA-B5-A5OC	444	393	11	40	MSI-H	X
UCEC	TCGA-B5-A5OD	224	193	5	26	MSS	X
UCEC	TCGA-B5-A5OE	282	247	5	30	MSS	X
UCEC	TCGA-BG-A0LW	96	79	3	14	MSS	X
UCEC	TCGA-BG-A0LX	230	208	6	16	MSI-H	X
UCEC	TCGA-BG-A0M0	201	181	3	17	MSI-H	X
UCEC	TCGA-BG-A0M2	166	145	5	16	MSS	X
UCEC	TCGA-BG-A0M3	137	121	2	14	MSS	X
UCEC	TCGA-BG-A0M4	103	85	5	13	MSI-H	X
UCEC	TCGA-BG-A0M6	27	21	2	4	MSS	X
UCEC	TCGA-BG-A0M7	50	36	4	10	MSS	X
UCEC	TCGA-BG-A0M8	81	67	3	11	MSS	X
UCEC	TCGA-BG-A0M9	127	110	5	12	MSS	X
UCEC	TCGA-BG-A0MA	189	166	4	19	MSS	X
UCEC	TCGA-BG-A0MC	36	29	3	4	MSS	X
UCEC	TCGA-BG-A0MG	121	107	3	11	MSS	X
UCEC	TCGA-BG-A0MH	107	94	3	10	MSS	X
UCEC	TCGA-BG-A0MI	32	20	3	9	MSS	X
UCEC	TCGA-BG-A0MO	137	116	5	16	MSS	X
UCEC	TCGA-BG-A0MQ	235	210	6	19	MSI-H	X
UCEC	TCGA-BG-A0MS	125	108	2	15	MSS	X
UCEC	TCGA-BG-A0MT	145	120	6	19	MSS	X
UCEC	TCGA-BG-A0MU	82	68	3	11	MSS	X
UCEC	TCGA-BG-A0RY	127	109	3	15	MSS	X
UCEC	TCGA-BG-A0VT	181	158	5	18	MSS	X
UCEC	TCGA-BG-A0VV	113	99	2	12	MSS	X
UCEC	TCGA-BG-A0VW	111	97	3	11	MSI-H	X
UCEC	TCGA-BG-A0VX	78	65	2	11	MSS	X
UCEC	TCGA-BG-A0VZ	185	167	3	15	MSI-H	X
UCEC	TCGA-BG-A0W1	94	72	5	17	MSS	X
UCEC	TCGA-BG-A0W2	142	124	3	15	MSS	X
UCEC	TCGA-BG-A0YU	109	90	5	14	MSS	X
UCEC	TCGA-BG-A0YV	129	110	3	16	MSS	X
UCEC	TCGA-BG-A186	107	93	4	10	MSS	X
UCEC	TCGA-BG-A18A	32	21	0	11	MSS	X
UCEC	TCGA-BG-A18B	234	214	4	16	MSI-H	X
UCEC	TCGA-BG-A18C	136	121	5	10	MSS	X
UCEC	TCGA-BG-A220	442	388	10	44	MSI-H	X
UCEC	TCGA-BG-A221	364	336	7	21	MSI-H	X
UCEC	TCGA-BG-A222	458	401	15	42	MSI-H	X
UCEC	TCGA-BG-A2AD	57	50	2	5	MSI-H	O
UCEC	TCGA-BG-A2AE	117	98	5	14	MSS	X
UCEC	TCGA-BG-A2L7	190	173	2	15	MSI-H	X
UCEC	TCGA-BG-A3EW	156	150	2	4	MSI-H	O
UCEC	TCGA-BG-A3PP	1	1	0	0	MSS	O
UCEC	TCGA-BK-A0C9	52	38	2	12	MSI-H	X
UCEC	TCGA-BK-A0CA	61	48	4	9	MSS	X
UCEC	TCGA-BK-A0CB	2	2	0	0	MSS	O
UCEC	TCGA-BK-A0CC	81	65	6	10	MSS	X
UCEC	TCGA-BK-A139	32	30	1	1	MSS	X
UCEC	TCGA-BK-A13B	382	349	5	28	MSI-H	X
UCEC	TCGA-BK-A13C	0	0	0	0	MSS	O
UCEC	TCGA-BK-A26L	127	104	5	18	MSS	X
UCEC	TCGA-BK-A4ZD	3	3	0	0	MSS	O
UCEC	TCGA-BK-A56F	153	125	6	22	MSS	X
UCEC	TCGA-BK-A6W3	199	163	8	28	MSS	X
UCEC	TCGA-BK-A6W4	200	161	7	32	MSS	X
UCEC	TCGA-BS-A0T9	105	91	2	12	MSS	X
UCEC	TCGA-BS-A0TA	238	208	7	23	MSI-H	X
UCEC	TCGA-BS-A0TC	113	95	5	13	MSS	X
UCEC	TCGA-BS-A0TD	115	98	2	15	MSS	X
UCEC	TCGA-BS-A0TE	103	89	3	11	MSI-H	X
UCEC	TCGA-BS-A0TG	123	109	3	11	MSS	X
UCEC	TCGA-BS-A0TI	82	67	3	12	MSS	X
UCEC	TCGA-BS-A0TJ	322	287	8	27	MSI-H	X
UCEC	TCGA-BS-A0U5	121	104	5	12	MSS	X
UCEC	TCGA-BS-A0U8	244	222	6	16	MSI-H	X
UCEC	TCGA-BS-A0U9	102	86	3	13	MSS	X
UCEC	TCGA-BS-A0UA	100	86	3	11	MSI-H	X
UCEC	TCGA-BS-A0UJ	132	108	3	21	MSI-H	X
UCEC	TCGA-BS-A0UL	188	170	4	14	MSI-H	X
UCEC	TCGA-BS-A0UM	121	107	2	12	MSI-H	X
UCEC	TCGA-BS-A0UT	93	81	2	10	MSS	X
UCEC	TCGA-BS-A0V4	268	225	5	38	MSI-H	X
UCEC	TCGA-BS-A0V6	209	182	4	23	MSS	X
UCEC	TCGA-BS-A0V7	257	208	3	46	MSS	X
UCEC	TCGA-BS-A0V8	164	141	3	20	MSS	X
UCEC	TCGA-BS-A0VI	81	75	2	4	MSI-H	X
UCEC	TCGA-BS-A0WQ	151	133	3	15	MSS	X
UCEC	TCGA-D1-A0ZN	70	59	2	9	MSS	X
UCEC	TCGA-D1-A0ZO	173	153	7	13	MSI-H	X
UCEC	TCGA-D1-A0ZQ	139	120	5	14	MSS	X
UCEC	TCGA-D1-A0ZR	120	105	4	11	MSS	X
UCEC	TCGA-D1-A0ZS	341	298	11	32	MSI-H	X
UCEC	TCGA-D1-A0ZU	134	111	3	20	MSS	X
UCEC	TCGA-D1-A0ZV	128	109	4	15	MSS	X
UCEC	TCGA-D1-A0ZZ	83	67	3	13	MSS	X
UCEC	TCGA-D1-A101	149	134	3	12	MSI-H	X
UCEC	TCGA-D1-A102	106	91	3	12	MSS	X
UCEC	TCGA-D1-A15V	108	89	3	16	MSS	X
UCEC	TCGA-D1-A15W	138	118	4	16	MSS	X
UCEC	TCGA-D1-A160	158	144	2	12	MSI-H	X
UCEC	TCGA-D1-A161	70	58	3	9	MSS	X
UCEC	TCGA-D1-A162	57	44	3	10	MSS	X
UCEC	TCGA-D1-A163	190	172	5	13	MSI-H	X
UCEC	TCGA-D1-A165	113	91	4	18	MSS	X
UCEC	TCGA-D1-A167	209	188	5	16	MSI-H	X
UCEC	TCGA-D1-A168	27	17	0	10	MSS	X
UCEC	TCGA-D1-A169	28	17	2	9	MSS	X
UCEC	TCGA-D1-A16B	97	80	4	13	MSS	X
UCEC	TCGA-D1-A16D	119	104	3	12	MSS	X
UCEC	TCGA-D1-A16E	94	78	3	13	MSS	X
UCEC	TCGA-D1-A16F	125	109	3	13	MSI-H	X
UCEC	TCGA-D1-A16G	72	52	5	15	MSS	X
UCEC	TCGA-D1-A16I	16	7	1	8	MSS	X
UCEC	TCGA-D1-A16J	22	13	0	9	MSS	X
UCEC	TCGA-D1-A16N	27	19	1	7	MSI-H	X
UCEC	TCGA-D1-A16O	109	92	3	14	MSS	X
UCEC	TCGA-D1-A16Q	83	69	4	10	MSS	X
UCEC	TCGA-D1-A16R	75	62	2	11	MSS	X
UCEC	TCGA-D1-A16S	77	66	2	9	MSS	X
UCEC	TCGA-D1-A16V	88	71	3	14	MSS	X
UCEC	TCGA-D1-A16X	19	9	2	8	MSS	X
UCEC	TCGA-D1-A174	82	64	3	15	MSI-H	X
UCEC	TCGA-D1-A175	348	316	7	25	MSI-H	X
UCEC	TCGA-D1-A176	98	83	3	12	MSI-H	X
UCEC	TCGA-D1-A177	202	169	8	25	MSI-H	X
UCEC	TCGA-D1-A179	87	67	4	16	MSS	X
UCEC	TCGA-D1-A17A	160	138	7	15	MSI-H	X
UCEC	TCGA-D1-A17B	36	28	1	7	MSI-H	X
UCEC	TCGA-D1-A17C	29	20	1	8	MSS	X
UCEC	TCGA-D1-A17D	60	46	2	12	MSI-H	X
UCEC	TCGA-D1-A17F	151	134	5	12	MSI-H	X
UCEC	TCGA-D1-A17H	195	167	6	22	MSI-H	X
UCEC	TCGA-D1-A17K	90	68	4	18	MSS	X
UCEC	TCGA-D1-A17L	72	53	4	15	MSS	X
UCEC	TCGA-D1-A17M	63	52	3	8	MSI-H	X
UCEC	TCGA-D1-A17N	39	29	2	8	MSS	X
UCEC	TCGA-D1-A17R	31	19	3	9	MSI-H	X
UCEC	TCGA-D1-A17S	88	76	4	8	MSS	X
UCEC	TCGA-D1-A17T	75	59	3	13	MSS	X
UCEC	TCGA-D1-A17U	169	140	8	21	MSI-H	X
UCEC	TCGA-D1-A1NS	212	188	6	18	MSI-H	X
UCEC	TCGA-D1-A1NU	84	67	6	11	MSS	X
UCEC	TCGA-D1-A1NX	156	131	4	21	MSS	X
UCEC	TCGA-D1-A1NY	311	275	7	29	MSI-H	X
UCEC	TCGA-D1-A1NZ	223	204	6	13	MSI-H	X
UCEC	TCGA-D1-A1O0	136	117	3	16	MSS	X
UCEC	TCGA-D1-A1O5	149	130	5	14	MSS	X
UCEC	TCGA-D1-A1O7	208	187	4	17	MSI-H	X
UCEC	TCGA-D1-A1O8	7	7	0	0	MSS	X
UCEC	TCGA-D1-A2G0	337	300	8	29	MSI-H	X
UCEC	TCGA-D1-A2G5	234	208	8	18	MSI-H	X
UCEC	TCGA-D1-A2G6	154	124	8	22	MSI-H	X
UCEC	TCGA-D1-A2G7	158	140	4	14	MSS	X
UCEC	TCGA-D1-A3DG	171	148	5	18	MSS	X
UCEC	TCGA-D1-A3DH	127	106	6	15	MSS	X
UCEC	TCGA-D1-A3JP	100	78	4	18	MSS	X
UCEC	TCGA-D1-A3JQ	148	123	5	20	MSS	X
UCEC	TCGA-DF-A2KN	602	531	14	57	MSI-H	X
UCEC	TCGA-DF-A2KR	201	168	4	29	MSS	X
UCEC	TCGA-DF-A2KS	172	149	3	20	MSS	X
UCEC	TCGA-DF-A2KV	230	205	4	21	MSS	X
UCEC	TCGA-DF-A2KY	538	496	9	33	MSI-H	X
UCEC	TCGA-DF-A2KZ	323	291	8	24	MSI-H	X
UCEC	TCGA-DF-A2L0	252	205	5	42	MSS	X
UCEC	TCGA-DI-A0WH	206	185	3	18	MSI-H	X
UCEC	TCGA-DI-A1BU	546	485	12	49	MSI-H	X
UCEC	TCGA-DI-A1BY	162	142	6	14	MSS	X
UCEC	TCGA-DI-A1C3	132	114	3	15	MSS	X
UCEC	TCGA-DI-A1NN	138	113	4	21	MSS	X
UCEC	TCGA-DI-A1NO	175	152	3	20	MSS	X
UCEC	TCGA-DI-A2QT	145	123	3	19	MSS	X
UCEC	TCGA-DI-A2QU	1	1	0	0	MSS	O
UCEC	TCGA-DI-A2QY	4	2	0	2	MSS	O
UCEC	TCGA-E6-A1LZ	142	118	4	20	MSS	X
UCEC	TCGA-E6-A1M0	31	23	2	6	MSS	O
UCEC	TCGA-E6-A2P8	366	332	9	25	MSI-H	X
UCEC	TCGA-E6-A2P9	425	381	9	35	MSI-H	X
UCEC	TCGA-E6-A8L9	233	199	5	29	MSS	X
UCEC	TCGA-EC-A1NJ	230	208	6	16	MSI-H	X
UCEC	TCGA-EC-A1QX	230	204	8	18	MSI-H	X
UCEC	TCGA-EC-A24G	199	174	7	18	MSI-H	X
UCEC	TCGA-EO-A1Y5	160	137	4	19	MSS	X
UCEC	TCGA-EO-A1Y7	165	141	4	20	MSS	X
UCEC	TCGA-EO-A1Y8	161	137	4	20	MSS	X
UCEC	TCGA-EO-A22S	261	239	5	17	MSI-H	X
UCEC	TCGA-EO-A22T	281	253	6	22	MSI-H	X
UCEC	TCGA-EO-A22U	349	300	10	39	MSI-H	X
UCEC	TCGA-EO-A22X	200	168	7	25	MSS	X
UCEC	TCGA-EO-A22Y	234	198	6	30	MSS	X
UCEC	TCGA-EO-A2CG	161	142	5	14	MSS	X
UCEC	TCGA-EO-A2CH	128	108	4	16	MSS	X
UCEC	TCGA-EO-A3AS	117	102	4	11	MSS	X
UCEC	TCGA-EO-A3AU	415	375	8	32	MSI-H	X
UCEC	TCGA-EO-A3AV	220	188	4	28	MSS	X
UCEC	TCGA-EO-A3AY	206	174	4	28	MSS	X
UCEC	TCGA-EO-A3AZ	481	409	7	65	MSI-H	X
UCEC	TCGA-EO-A3B0	157	136	3	18	MSS	X
UCEC	TCGA-EO-A3B1	152	129	4	19	MSS	X
UCEC	TCGA-EO-A3KU	116	96	5	15	MSS	X
UCEC	TCGA-EO-A3KW	162	135	5	22	MSS	X
UCEC	TCGA-EO-A3KX	572	521	9	42	MSI-H	X
UCEC	TCGA-EO-A3L0	145	124	4	17	MSS	X
UCEC	TCGA-EY-A1G7	126	107	5	14	MSS	X
UCEC	TCGA-EY-A1G8	71	54	4	13	MSS	X
UCEC	TCGA-EY-A1GC	56	39	4	13	MSS	X
UCEC	TCGA-EY-A1GD	164	139	5	20	MSS	X
UCEC	TCGA-EY-A1GE	166	146	6	14	MSS	X
UCEC	TCGA-EY-A1GF	244	217	8	19	MSI-H	X
UCEC	TCGA-EY-A1GH	160	138	5	17	MSS	X
UCEC	TCGA-EY-A1GI	95	80	3	12	MSS	X
UCEC	TCGA-EY-A1GK	242	223	3	16	MSI-H	X
UCEC	TCGA-EY-A1GL	161	134	4	23	MSS	X
UCEC	TCGA-EY-A1GM	163	143	3	17	MSS	X
UCEC	TCGA-EY-A1GO	145	127	4	14	MSI-H	X
UCEC	TCGA-EY-A1GP	212	179	4	29	MSS	X
UCEC	TCGA-EY-A1GQ	110	99	1	10	MSI-H	X
UCEC	TCGA-EY-A1GR	96	78	5	13	MSS	X
UCEC	TCGA-EY-A1GS	142	112	6	24	MSS	X
UCEC	TCGA-EY-A1GT	174	157	3	14	MSS	X
UCEC	TCGA-EY-A1GU	309	283	7	19	MSI-H	X
UCEC	TCGA-EY-A1GV	113	99	0	14	MSS	X
UCEC	TCGA-EY-A1GW	62	44	3	15	MSS	X
UCEC	TCGA-EY-A1GX	156	129	4	23	MSS	X
UCEC	TCGA-EY-A1H0	358	316	10	32	MSI-H	X
UCEC	TCGA-EY-A212	106	81	6	19	MSS	X
UCEC	TCGA-EY-A214	164	141	4	19	MSS	X
UCEC	TCGA-EY-A215	340	318	3	19	MSI-H	X
UCEC	TCGA-EY-A2OM	317	284	9	24	MSI-H	X
UCEC	TCGA-EY-A2ON	177	146	5	26	MSS	X
UCEC	TCGA-EY-A2OO	170	139	6	25	MSS	X
UCEC	TCGA-EY-A2OP	281	249	9	23	MSI-H	X
UCEC	TCGA-EY-A2OQ	162	137	7	18	MSS	X
UCEC	TCGA-EY-A3L3	92	78	5	9	MSS	X
UCEC	TCGA-EY-A3QX	163	138	6	19	MSS	X
UCEC	TCGA-EY-A4KR	183	154	8	21	MSS	X
UCEC	TCGA-EY-A548	336	296	5	35	MSI-H	X
UCEC	TCGA-EY-A549	389	344	7	38	MSI-H	X
UCEC	TCGA-EY-A5W2	427	379	8	40	MSI-H	X
UCEC	TCGA-EY-A72D	171	141	7	23	MSS	X
UCEC	TCGA-FI-A2CX	113	94	8	11	MSS	X
UCEC	TCGA-FI-A2CY	129	108	5	16	MSS	X
UCEC	TCGA-FI-A2D0	229	210	3	16	MSI-H	X
UCEC	TCGA-FI-A2D2	86	74	3	9	MSS	X
UCEC	TCGA-FI-A2D4	262	230	2	30	MSI-H	X
UCEC	TCGA-FI-A2D5	180	152	6	22	MSS	X
UCEC	TCGA-FI-A2D6	316	291	6	19	MSI-H	X
UCEC	TCGA-FI-A2EU	100	79	4	17	MSS	X
UCEC	TCGA-FI-A2EX	105	88	5	12	MSS	X
UCEC	TCGA-FI-A2F4	245	216	9	20	MSI-H	X
UCEC	TCGA-FI-A2F8	114	98	4	12	MSS	X
UCEC	TCGA-FI-A2F9	79	63	6	10	MSS	X
UCEC	TCGA-FI-A3PV	191	164	6	21	MSS	X
UCEC	TCGA-FI-A3PX	144	125	3	16	MSS	X
UCEC	TCGA-JU-AAVI	183	159	4	20	MSS	X
UCEC	TCGA-K6-A3WQ	145	124	4	17	MSS	X
UCEC	TCGA-KJ-A3U4	92	73	4	15	MSS	X
UCEC	TCGA-KP-A3VZ	106	84	3	19	MSS	X
UCEC	TCGA-KP-A3W0	71	54	4	13	MSS	X
UCEC	TCGA-KP-A3W1	115	97	4	14	MSS	X
UCEC	TCGA-KP-A3W3	148	123	6	19	MSS	X
UCEC	TCGA-KP-A3W4	161	130	8	23	MSS	X
UCEC	TCGA-PG-A5BC	215	191	6	18	MSS	X
UCEC	TCGA-PG-A6IB	296	262	5	29	MSI-H	X
UCEC	TCGA-PG-A7D5	202	171	4	27	MSS	X
UCEC	TCGA-PG-A914	218	184	6	28	MSS	X
UCEC	TCGA-PG-A915	196	159	6	31	MSS	X
UCEC	TCGA-PG-A916	234	202	6	26	MSS	X
UCEC	TCGA-PG-A917	383	342	8	33	MSI-H	X
UCEC	TCGA-QF-A5YS	234	198	4	32	MSS	X
UCEC	TCGA-QF-A5YT	201	171	4	26	MSS	X
UCEC	TCGA-QS-A5YQ	190	165	4	21	MSS	X
UCEC	TCGA-QS-A5YR	282	249	4	29	MSI-H	X
UCEC	TCGA-QS-A744	195	158	5	32	MSS	X
UCEC	TCGA-QS-A8F1	175	152	2	21	MSS	X
UCEC	TCGA-SJ-A6ZI	317	281	7	29	MSI-H	X
UCEC	TCGA-SJ-A6ZJ	215	185	5	25	MSS	X
UCEC	TCGA-SL-A6J9	215	186	5	24	MSS	X
UCEC	TCGA-SL-A6JA	462	414	8	40	MSI-H	X
STAD	TCGA-3M-AB46	73	60	3	10	MSS	X
STAD	TCGA-B7-5816	277	254	10	13	MSI-H	X
STAD	TCGA-B7-A5TI	298	269	10	19	MSI-H	X
STAD	TCGA-B7-A5TJ	78	63	3	12	MSI-H	X
STAD	TCGA-B7-A5TK	83	70	3	10	MSS	X
STAD	TCGA-B7-A5TN	115	94	6	15	MSS	X
STAD	TCGA-BR-4187	33	28	3	2	MSS	X
STAD	TCGA-BR-4191	23	19	2	2	MSS	X
STAD	TCGA-BR-4201	449	432	9	8	MSI-H	X
STAD	TCGA-BR-4253	24	18	3	3	MSS	X
STAD	TCGA-BR-4255	54	43	4	7	MSS	X
STAD	TCGA-BR-4256	395	367	11	17	MSI-H	X
STAD	TCGA-BR-4257	445	420	9	16	MSI-H	X
STAD	TCGA-BR-4267	32	25	3	4	MSS	X
STAD	TCGA-BR-4279	31	27	3	1	MSS	X
STAD	TCGA-BR-4280	390	356	13	21	MSI-H	X
STAD	TCGA-BR-4292	580	536	13	31	MSI-H	X
STAD	TCGA-BR-4357	21	17	3	1	MSS	X
STAD	TCGA-BR-4361	447	423	12	12	MSI-H	X
STAD	TCGA-BR-4363	220	202	8	10	MSI-H	X
STAD	TCGA-BR-4366	23	15	3	5	MSS	X
STAD	TCGA-BR-4367	29	27	1	1	MSS	X
STAD	TCGA-BR-4368	382	361	6	15	MSI-H	X
STAD	TCGA-BR-4369	23	20	2	1	MSS	X
STAD	TCGA-BR-4370	270	260	8	2	MSI-H	X
STAD	TCGA-BR-4371	23	19	3	1	MSS	X
STAD	TCGA-BR-6452	607	560	20	27	MSI-H	X
STAD	TCGA-BR-6453	6	6	0	0	MSS	O
STAD	TCGA-BR-6454	3	3	0	0	MSS	O
STAD	TCGA-BR-6455	57	48	5	4	MSS	X
STAD	TCGA-BR-6456	92	82	4	6	MSS	X
STAD	TCGA-BR-6457	0	0	0	0	MSS	O
STAD	TCGA-BR-6563	124	101	5	18	MSS	X
STAD	TCGA-BR-6564	1	0	0	1	MSS	O
STAD	TCGA-BR-6565	72	61	4	7	MSS	X
STAD	TCGA-BR-6566	370	337	10	23	MSI-H	X
STAD	TCGA-BR-6706	73	64	2	7	MSS	X
STAD	TCGA-BR-6707	69	54	5	10	MSS	X
STAD	TCGA-BR-6709	55	45	4	6	MSS	X
STAD	TCGA-BR-6710	39	32	2	5	MSS	X
STAD	TCGA-BR-6802	133	125	3	5	MSI-H	O
STAD	TCGA-BR-6803	54	46	3	5	MSS	X
STAD	TCGA-BR-6852	312	283	12	17	MSI-H	O
STAD	TCGA-BR-7196	106	90	4	12	MSS	X
STAD	TCGA-BR-7197	94	75	5	14	MSS	X
STAD	TCGA-BR-7703	392	362	9	21	MSI-H	O
STAD	TCGA-BR-7704	4	3	0	1	MSS	O
STAD	TCGA-BR-7707	486	450	14	22	MSI-H	X
STAD	TCGA-BR-7715	1	1	0	0	MSS	O
STAD	TCGA-BR-7716	4	3	1	0	MSS	O
STAD	TCGA-BR-7717	12	9	1	2	MSS	O
STAD	TCGA-BR-7722	56	47	3	6	MSS	X
STAD	TCGA-BR-7851	491	445	9	37	MSI-H	O
STAD	TCGA-BR-7901	117	95	8	14	MSS	X
STAD	TCGA-BR-7957	91	74	7	10	MSS	X
STAD	TCGA-BR-7958	60	50	3	7	MSS	X
STAD	TCGA-BR-8059	257	232	8	17	MSI-H	X
STAD	TCGA-BR-8060	3	1	1	1	MSS	O
STAD	TCGA-BR-8077	120	100	6	14	MSS	X
STAD	TCGA-BR-8078	720	660	18	42	MSI-H	X
STAD	TCGA-BR-8080	72	59	4	9	MSS	X
STAD	TCGA-BR-8081	461	422	12	27	MSI-H	X
STAD	TCGA-BR-8284	158	135	7	16	MSI-H	X
STAD	TCGA-BR-8289	114	89	7	18	MSS	X
STAD	TCGA-BR-8291	107	94	3	10	MSS	X
STAD	TCGA-BR-8296	91	77	5	9	MSS	X
STAD	TCGA-BR-8297	149	122	6	21	MSS	X
STAD	TCGA-BR-8361	697	635	18	44	MSI-H	X
STAD	TCGA-BR-8362	121	102	7	12	MSS	X
STAD	TCGA-BR-8363	526	483	12	31	MSI-H	X
STAD	TCGA-BR-8364	85	70	5	10	MSS	X
STAD	TCGA-BR-8365	126	103	7	16	MSS	X
STAD	TCGA-BR-8366	121	101	6	14	MSS	X
STAD	TCGA-BR-8367	85	71	5	9	MSS	X
STAD	TCGA-BR-8368	524	474	14	36	MSI-H	X
STAD	TCGA-BR-8369	91	78	4	9	MSS	X
STAD	TCGA-BR-8371	64	51	5	8	MSS	X
STAD	TCGA-BR-8372	485	445	17	23	MSI-H	X
STAD	TCGA-BR-8381	64	54	4	6	MSS	X
STAD	TCGA-BR-8382	404	378	12	14	MSI-H	X
STAD	TCGA-BR-8384	38	32	2	4	MSS	X
STAD	TCGA-BR-8483	95	84	2	9	MSS	X
STAD	TCGA-BR-8484	85	72	5	8	MSS	X
STAD	TCGA-BR-8485	122	103	6	13	MSS	X
STAD	TCGA-BR-8486	92	77	5	10	MSS	X
STAD	TCGA-BR-8487	687	628	18	41	MSI-H	X
STAD	TCGA-BR-8588	50	40	2	8	MSS	X
STAD	TCGA-BR-8589	61	47	4	10	MSS	X
STAD	TCGA-BR-8590	68	56	4	8	MSS	X
STAD	TCGA-BR-8591	704	645	18	41	MSI-H	X
STAD	TCGA-BR-8592	75	62	4	9	MSS	X
STAD	TCGA-BR-8676	100	82	4	14	MSS	X
STAD	TCGA-BR-8677	57	49	2	6	MSS	X
STAD	TCGA-BR-8678	84	64	6	14	MSS	X
STAD	TCGA-BR-8680	115	97	5	13	MSS	X
STAD	TCGA-BR-8682	55	41	5	9	MSS	X
STAD	TCGA-BR-8686	50	44	2	4	MSS	X
STAD	TCGA-BR-8687	136	115	6	15	MSS	X
STAD	TCGA-BR-A44T	90	74	4	12	MSS	X
STAD	TCGA-BR-A44U	78	66	2	10	MSS	X
STAD	TCGA-BR-A452	135	113	7	15	MSS	X
STAD	TCGA-BR-A453	152	121	7	24	MSS	X
STAD	TCGA-BR-A4CR	135	110	8	17	MSS	X
STAD	TCGA-BR-A4CS	118	104	3	11	MSS	X
STAD	TCGA-BR-A4IU	111	93	4	14	MSS	X
STAD	TCGA-BR-A4IV	124	106	4	14	MSS	X
STAD	TCGA-BR-A4IY	115	96	5	14	MSS	X
STAD	TCGA-BR-A4IZ	171	144	8	19	MSS	X
STAD	TCGA-BR-A4J1	129	113	5	11	MSS	X
STAD	TCGA-BR-A4J2	114	95	3	16	MSS	X
STAD	TCGA-BR-A4J5	141	117	6	18	MSS	X
STAD	TCGA-BR-A4J6	112	95	4	13	MSS	X
STAD	TCGA-BR-A4J7	111	96	4	11	MSS	X
STAD	TCGA-BR-A4J8	122	101	8	13	MSS	X
STAD	TCGA-BR-A4J9	128	106	6	16	MSS	X
STAD	TCGA-BR-A4PD	95	81	4	10	MSS	X
STAD	TCGA-BR-A4PE	141	115	7	19	MSS	X
STAD	TCGA-BR-A4PF	126	104	7	15	MSS	X
STAD	TCGA-BR-A4QI	135	112	6	17	MSS	X
STAD	TCGA-BR-A4QL	764	699	18	47	MSI-H	X
STAD	TCGA-BR-A4QM	104	88	3	13	MSS	X
STAD	TCGA-CD-5798	94	81	3	10	MSS	X
STAD	TCGA-CD-5799	88	75	5	8	MSS	X
STAD	TCGA-CD-5800	87	76	3	8	MSS	X
STAD	TCGA-CD-5801	95	80	6	9	MSS	X
STAD	TCGA-CD-5803	68	57	3	8	MSS	X
STAD	TCGA-CD-5804	82	71	2	9	MSS	X
STAD	TCGA-CD-5813	56	46	4	6	MSS	X
STAD	TCGA-CD-8525	77	63	2	12	MSS	X
STAD	TCGA-CD-8526	126	107	5	14	MSS	X
STAD	TCGA-CD-8529	115	97	4	14	MSS	X
STAD	TCGA-CD-8530	90	74	3	13	MSS	X
STAD	TCGA-CD-8531	75	59	5	11	MSS	X
STAD	TCGA-CD-8532	85	71	4	10	MSS	X
STAD	TCGA-CD-8534	101	81	6	14	MSS	X
STAD	TCGA-CD-8535	100	85	4	11	MSS	X
STAD	TCGA-CD-8536	445	404	15	26	MSI-H	X
STAD	TCGA-CD-A486	157	141	3	13	MSS	X
STAD	TCGA-CD-A487	116	102	2	12	MSS	X
STAD	TCGA-CD-A489	110	94	3	13	MSS	X
STAD	TCGA-CD-A48C	147	122	6	19	MSS	X
STAD	TCGA-CD-A4MG	681	634	14	33	MSI-H	X
STAD	TCGA-CD-A4MH	114	93	6	15	MSS	X
STAD	TCGA-CD-A4MI	352	324	10	18	MSI-H	X
STAD	TCGA-CD-A4MJ	453	420	11	22	MSI-H	X
STAD	TCGA-CG-4301	27	22	3	2	MSS	X
STAD	TCGA-CG-4304	20	16	3	1	MSS	X
STAD	TCGA-CG-4305	329	309	9	11	MSI-H	X
STAD	TCGA-CG-4306	367	351	9	7	MSI-H	X
STAD	TCGA-CG-4438	25	21	2	2	MSS	X
STAD	TCGA-CG-4441	79	68	5	6	MSS	X
STAD	TCGA-CG-4442	480	457	9	14	MSI-H	X
STAD	TCGA-CG-4443	14	11	2	1	MSS	X
STAD	TCGA-CG-4444	18	15	2	1	MSS	X
STAD	TCGA-CG-4460	311	292	8	11	MSI-H	X
STAD	TCGA-CG-4462	14	9	3	2	MSS	X
STAD	TCGA-CG-4465	251	238	10	3	MSI-H	X
STAD	TCGA-CG-4475	28	24	3	1	MSS	X
STAD	TCGA-CG-4476	19	16	2	1	MSS	X
STAD	TCGA-CG-4477	19	16	1	2	MSS	X
STAD	TCGA-CG-5716	46	39	3	4	MSS	X
STAD	TCGA-CG-5717	75	64	5	6	MSS	X
STAD	TCGA-CG-5718	55	47	3	5	MSS	X
STAD	TCGA-CG-5719	84	72	3	9	MSS	X
STAD	TCGA-CG-5721	405	383	7	15	MSI-H	O
STAD	TCGA-CG-5722	0	0	0	0	MSS	O
STAD	TCGA-CG-5723	525	489	10	26	MSI-H	X
STAD	TCGA-CG-5725	44	36	2	6	MSS	X
STAD	TCGA-CG-5726	552	514	19	19	MSI-H	X
STAD	TCGA-CG-5732	51	42	2	7	MSS	X
STAD	TCGA-D7-5577	85	70	4	11	MSS	X
STAD	TCGA-D7-6518	100	85	6	9	MSS	X
STAD	TCGA-D7-6519	74	60	4	10	MSS	X
STAD	TCGA-D7-6520	82	72	4	6	MSS	X
STAD	TCGA-D7-6522	53	41	4	8	MSS	X
STAD	TCGA-D7-6524	95	82	5	8	MSS	X
STAD	TCGA-D7-6526	97	83	6	8	MSS	X
STAD	TCGA-D7-6815	78	67	3	8	MSS	X
STAD	TCGA-D7-6817	61	54	1	6	MSS	X
STAD	TCGA-D7-6818	71	63	2	6	MSS	X
STAD	TCGA-D7-6820	72	60	6	6	MSS	X
STAD	TCGA-D7-6822	88	77	5	6	MSS	X
STAD	TCGA-D7-8570	71	56	4	11	MSS	X
STAD	TCGA-D7-8572	74	57	6	11	MSS	X
STAD	TCGA-D7-8574	96	76	4	16	MSS	X
STAD	TCGA-D7-8575	81	62	8	11	MSS	X
STAD	TCGA-D7-8576	73	60	6	7	MSS	X
STAD	TCGA-D7-8578	122	102	5	15	MSS	X
STAD	TCGA-D7-8579	74	56	4	14	MSS	X
STAD	TCGA-D7-A4YT	120	100	6	14	MSS	X
STAD	TCGA-D7-A4YU	137	108	9	20	MSS	X
STAD	TCGA-D7-A4YV	431	388	17	26	MSI-H	X
STAD	TCGA-D7-A4YX	101	86	4	11	MSS	X
STAD	TCGA-D7-A4YY	288	258	10	20	MSI-H	X
STAD	TCGA-D7-A4Z0	115	100	4	11	MSS	X
STAD	TCGA-D7-A6EX	81	69	3	9	MSS	X
STAD	TCGA-D7-A6EY	478	449	12	17	MSI-H	X
STAD	TCGA-D7-A6EZ	94	77	5	12	MSS	X
STAD	TCGA-D7-A6F0	85	68	5	12	MSS	X
STAD	TCGA-D7-A6F2	74	64	1	9	MSS	X
STAD	TCGA-D7-A747	47	41	1	5	MSS	X
STAD	TCGA-D7-A748	61	53	0	8	MSS	X
STAD	TCGA-D7-A74A	96	79	4	13	MSS	X
STAD	TCGA-EQ-8122	123	103	6	14	MSS	X
STAD	TCGA-F1-6177	684	624	20	40	MSI-H	X
STAD	TCGA-F1-6874	336	310	8	18	MSI-H	X
STAD	TCGA-F1-6875	101	84	6	11	MSS	X
STAD	TCGA-F1-A448	332	298	13	21	MSI-H	X
STAD	TCGA-F1-A72C	66	55	0	11	MSS	X
STAD	TCGA-FP-7735	31	29	1	1	MSS	O
STAD	TCGA-FP-7829	6	5	0	1	MSS	O
STAD	TCGA-FP-7916	80	63	4	13	MSS	X
STAD	TCGA-FP-7998	99	83	5	11	MSS	X
STAD	TCGA-FP-8099	108	87	8	13	MSS	X
STAD	TCGA-FP-8209	69	54	5	10	MSS	X
STAD	TCGA-FP-8210	94	77	5	12	MSS	X
STAD	TCGA-FP-8211	102	86	3	13	MSS	X
STAD	TCGA-FP-8631	62	51	1	10	MSS	X
STAD	TCGA-FP-A4BE	645	581	15	49	MSI-H	X
STAD	TCGA-FP-A4BF	67	53	3	11	MSS	X
STAD	TCGA-FP-A8CX	77	62	2	13	MSS	X
STAD	TCGA-FP-A9TM	60	53	1	6	MSS	X
STAD	TCGA-HF-7131	107	92	6	9	MSS	X
STAD	TCGA-HF-7132	526	487	14	25	MSI-H	X
STAD	TCGA-HF-7133	91	76	4	11	MSS	X
STAD	TCGA-HF-7136	105	86	6	13	MSS	X
STAD	TCGA-HF-A5NB	734	674	17	43	MSI-H	X
STAD	TCGA-HJ-7597	427	374	17	36	MSI-H	X
STAD	TCGA-HU-8238	3	1	1	1	MSS	O
STAD	TCGA-HU-8243	82	61	6	15	MSS	X
STAD	TCGA-HU-8249	68	53	1	14	MSS	X
STAD	TCGA-HU-8602	758	696	19	43	MSI-H	X
STAD	TCGA-HU-8604	128	107	5	16	MSS	X
STAD	TCGA-HU-8608	109	89	7	13	MSS	X
STAD	TCGA-HU-8610	70	60	2	8	MSS	X
STAD	TCGA-HU-A4G2	142	123	4	15	MSS	X
STAD	TCGA-HU-A4G3	127	106	5	16	MSS	X
STAD	TCGA-HU-A4G6	99	84	3	12	MSS	X
STAD	TCGA-HU-A4G8	622	579	14	29	MSI-H	X
STAD	TCGA-HU-A4G9	502	458	14	30	MSI-H	X
STAD	TCGA-HU-A4GD	54	45	2	7	MSS	X
STAD	TCGA-HU-A4GF	115	100	2	13	MSS	X
STAD	TCGA-HU-A4GH	18	13	0	5	MSS	O
STAD	TCGA-HU-A4GJ	117	99	4	14	MSS	X
STAD	TCGA-HU-A4GN	592	556	13	23	MSI-H	O
STAD	TCGA-HU-A4GQ	625	576	18	31	MSI-H	X
STAD	TCGA-HU-A4GT	650	602	15	33	MSI-H	X
STAD	TCGA-HU-A4GU	430	389	15	26	MSI-H	X
STAD	TCGA-HU-A4GX	545	503	13	29	MSI-H	X
STAD	TCGA-HU-A4GY	9	6	1	2	MSS	O
STAD	TCGA-HU-A4H0	150	129	4	17	MSS	X
STAD	TCGA-HU-A4H2	111	96	4	11	MSS	X
STAD	TCGA-HU-A4H3	572	508	21	43	MSI-H	X
STAD	TCGA-HU-A4H4	291	266	9	16	MSI-H	X
STAD	TCGA-HU-A4H5	132	110	7	15	MSS	X
STAD	TCGA-HU-A4H6	130	113	2	15	MSS	X
STAD	TCGA-HU-A4H8	591	537	19	35	MSI-H	X
STAD	TCGA-HU-A4HB	4	4	0	0	MSS	O
STAD	TCGA-IN-7806	8	6	0	2	MSS	O
STAD	TCGA-IN-7808	99	84	3	12	MSS	X
STAD	TCGA-IN-A6RI	80	64	4	12	MSS	X
STAD	TCGA-IN-A6RJ	40	32	1	7	MSS	X
STAD	TCGA-IN-A6RL	59	51	0	8	MSS	X
STAD	TCGA-IN-A6RN	23	18	1	4	MSS	X
STAD	TCGA-IN-A6RR	80	64	4	12	MSS	X
STAD	TCGA-IN-A6RS	68	55	3	10	MSS	X
STAD	TCGA-IN-A7NR	29	24	0	5	MSS	X
STAD	TCGA-IN-A7NU	54	44	3	7	MSS	X
STAD	TCGA-IN-AB1V	1	1	0	0	MSS	O
STAD	TCGA-IP-7968	11	10	0	1	MSS	O
STAD	TCGA-KB-A6F7	101	80	5	16	MSS	X
STAD	TCGA-KB-A93G	71	62	1	8	MSS	X
STAD	TCGA-KB-A93H	70	63	2	5	MSS	X
STAD	TCGA-KB-A93J	67	58	3	6	MSS	X
STAD	TCGA-MX-A5UG	90	74	4	12	MSS	X
STAD	TCGA-MX-A5UJ	507	463	14	30	MSI-H	X
STAD	TCGA-MX-A663	80	63	5	12	MSS	X
STAD	TCGA-MX-A666	79	64	5	10	MSS	X
STAD	TCGA-R5-A7O7	40	34	1	5	MSS	X
STAD	TCGA-R5-A7ZE	94	74	4	16	MSS	X
STAD	TCGA-R5-A7ZF	81	68	2	11	MSS	X
STAD	TCGA-R5-A7ZI	278	256	6	16	MSI-H	X
STAD	TCGA-R5-A7ZR	134	115	5	14	MSS	X
STAD	TCGA-RD-A7BS	22	18	0	4	MSS	X
STAD	TCGA-RD-A7BW	45	35	1	9	MSS	X
STAD	TCGA-RD-A7C1	35	30	1	4	MSS	X
STAD	TCGA-RD-A8MV	61	48	5	8	MSS	X
STAD	TCGA-RD-A8MW	67	54	3	10	MSS	X
STAD	TCGA-RD-A8N0	63	49	4	10	MSS	X
STAD	TCGA-RD-A8N1	40	31	2	7	MSS	X
STAD	TCGA-RD-A8N2	29	25	1	3	MSS	X
STAD	TCGA-RD-A8N4	101	85	4	12	MSS	X
STAD	TCGA-RD-A8N5	37	31	1	5	MSS	X
STAD	TCGA-RD-A8N6	78	60	6	12	MSS	X
STAD	TCGA-RD-A8N9	67	58	3	6	MSS	X
STAD	TCGA-RD-A8NB	498	472	9	17	MSI-H	X
STAD	TCGA-SW-A7EA	322	297	10	15	MSI-H	X
STAD	TCGA-SW-A7EB	36	28	2	6	MSS	X
STAD	TCGA-VQ-A8DT	116	97	6	13	MSS	X
STAD	TCGA-VQ-A8DU	91	77	4	10	MSS	X
STAD	TCGA-VQ-A8DV	61	47	4	10	MSS	X
STAD	TCGA-VQ-A8DZ	99	85	1	13	MSS	X
STAD	TCGA-VQ-A8E0	95	82	5	8	MSS	X
STAD	TCGA-VQ-A8E2	80	68	3	9	MSS	X
STAD	TCGA-VQ-A8E3	403	376	8	19	MSI-H	X
STAD	TCGA-VQ-A8E7	70	61	3	6	MSS	X
STAD	TCGA-VQ-A8P2	594	551	13	30	MSI-H	X
STAD	TCGA-VQ-A8P3	89	69	5	15	MSS	X
STAD	TCGA-VQ-A8P8	108	98	1	9	MSS	X
STAD	TCGA-VQ-A8PB	424	401	9	14	MSI-H	X
STAD	TCGA-VQ-A8PC	74	67	1	6	MSS	X
STAD	TCGA-VQ-A8PD	83	72	2	9	MSS	X
STAD	TCGA-VQ-A8PE	60	50	3	7	MSS	X
STAD	TCGA-VQ-A8PF	76	67	2	7	MSS	X
STAD	TCGA-VQ-A8PH	68	59	1	8	MSS	X
STAD	TCGA-VQ-A8PJ	77	63	6	8	MSS	X
STAD	TCGA-VQ-A8PK	51	44	2	5	MSS	X
STAD	TCGA-VQ-A8PM	81	73	3	5	MSS	X
STAD	TCGA-VQ-A8PO	510	480	10	20	MSI-H	X
STAD	TCGA-VQ-A8PP	632	589	13	30	MSI-H	X
STAD	TCGA-VQ-A8PQ	83	67	3	13	MSS	X
STAD	TCGA-VQ-A8PU	43	37	2	4	MSS	X
STAD	TCGA-VQ-A8PX	302	276	9	17	MSI-H	X
STAD	TCGA-VQ-A91A	76	66	3	7	MSS	X
STAD	TCGA-VQ-A91D	770	698	21	51	MSI-H	X
STAD	TCGA-VQ-A91E	448	423	7	18	MSI-H	X
STAD	TCGA-VQ-A91K	563	518	11	34	MSI-H	X
STAD	TCGA-VQ-A91N	70	58	3	9	MSS	X
STAD	TCGA-VQ-A91Q	71	63	2	6	MSS	X
STAD	TCGA-VQ-A91S	93	79	3	11	MSS	X
STAD	TCGA-VQ-A91U	50	43	1	6	MSS	X
STAD	TCGA-VQ-A91V	85	76	2	7	MSS	X
STAD	TCGA-VQ-A91Y	81	70	4	7	MSS	X
STAD	TCGA-VQ-A91Z	70	53	3	14	MSS	X
STAD	TCGA-VQ-A923	82	72	3	7	MSS	X
STAD	TCGA-VQ-A924	568	531	8	29	MSI-H	X
STAD	TCGA-VQ-A925	69	57	3	9	MSS	X
STAD	TCGA-VQ-A927	63	58	1	4	MSS	X
STAD	TCGA-VQ-A928	84	73	3	8	MSS	X
STAD	TCGA-VQ-A94O	102	92	2	8	MSS	X
STAD	TCGA-VQ-A94P	65	58	2	5	MSS	X
STAD	TCGA-VQ-A94U	68	58	4	6	MSS	X
STAD	TCGA-VQ-AA64	87	72	4	11	MSS	X
STAD	TCGA-VQ-AA68	75	59	3	13	MSS	X
STAD	TCGA-VQ-AA69	77	69	3	5	MSS	X
STAD	TCGA-VQ-AA6A	55	48	2	5	MSS	X
STAD	TCGA-VQ-AA6B	75	65	4	6	MSS	X
STAD	TCGA-VQ-AA6D	180	168	5	7	MSI-H	X
STAD	TCGA-VQ-AA6F	57	48	2	7	MSS	X
STAD	TCGA-VQ-AA6G	60	51	1	8	MSS	X
STAD	TCGA-VQ-AA6I	78	63	4	11	MSS	X
STAD	TCGA-VQ-AA6J	116	104	2	10	MSS	X
STAD	TCGA-VQ-AA6K	61	52	2	7	MSS	X
STAD	TCGA-ZA-A8F6	69	51	5	13	MSS	X

## Sheet: Supple table 3
Supple table 3. Ratio of loci with consistent lengths in WES data
Case name	Consistent	Different	Ratio
TCGA-A6-2686	34420	5	0.999855
TCGA-A6-5665	47971	19	0.999604
TCGA-AA-3663	32039	12	0.999626
TCGA-AA-3713	32913	7	0.999787
TCGA-AJ-A3NE	47231	7	0.999852
TCGA-AX-A05Y	30914	4	0.999871
TCGA-AX-A0IZ	34390	5	0.999855
TCGA-AX-A2HA	48044	3	0.999938
TCGA-AX-A2HC	47761	29	0.999393
TCGA-AX-A2HD	47487	4	0.999916
TCGA-AZ-6598	36545	14	0.999617
TCGA-AZ-6601	44394	16	0.99964
TCGA-BG-A3EW	46453	2	0.999957
TCGA-BR-6802	32055	2	0.999938
TCGA-BR-6852	31912	0	1
TCGA-BR-7703	29846	3	0.999899
TCGA-BR-7851	30256	2	0.999934
TCGA-CG-5721	32302	3	0.999907
TCGA-HU-A4GN	31863	3	0.999906

## Sheet: Supple table 4
Supple table 4. Performance of machine learning model (AUC)
Cancer type	Random Forest			XGBoost
	3’UTR	5’UTR	CDS	3’UTR	5’UTR	CDS
COAD	0.98	0.96	0.76	1	0.96	0.79
READ	0.93	0.9	0.8	0.99	0.9	0.71
UCEC	0.87	0.75	0.73	0.88	0.73	0.75
STAD	0.95	0.96	0.77	0.94	0.96	0.85

## Sheet: Supple table 5
Supple table 5. Performance comparison
Cancer type	MIRACLE (AUC)			MIRACLE (Accuracy)			MIRACLE (Precision)			MSIsensor-RNA (AUC)
	3’UTR	5’UTR	CDS	3’UTR	5’UTR	CDS	3’UTR	5’UTR	CDS
COAD	1	0.96	0.79	0.98	0.84	0.69	1	1	0.97	0.95
READ	0.99	0.9	0.71	0.98	0.9	0.72	0.99	0.99	0.98	0.81
UCEC	0.88	0.73	0.75	0.93	0.86	0.78	0.95	0.91	0.94	0.87
STAD	0.94	0.96	0.85	1	0.94	0.96	0.99	0.99	0.96	0.89

## Sheet: Supple table 6
Supple table 6. Performance of MIRACLE in non-MSI prone tumors
Cancer type	Region	AUC	Accuracy	Precision
ACC	3'UTR	0.62	0.92	0.95
ACC	5'UTR	0.51	0.89	0.94
ACC	CDS	0.61	0.5	0.95
BLCA	3'UTR	0.4	0.91	0.99
BLCA	5'UTR	0.3	0.69	0.99
BLCA	CDS	0.65	0.37	1
BRCA	3'UTR	0.61	0.67	0.99
BRCA	5'UTR	0.62	0.36	0.99
BRCA	CDS	0.58	0.23	0.98
CESC	3'UTR	0.85	0.74	0.99
CESC	5'UTR	0.78	0.74	0.99
CESC	CDS	0.66	0.32	0.99
GBM	3'UTR	0.27	0.97	0.97
GBM	5'UTR	0.8	0.96	0.97
GBM	CDS	0.58	0.97	0.97
HNSC	3'UTR	0.88	0.93	0.99
HNSC	5'UTR	0.9	0.76	1
HNSC	CDS	0.79	0.34	1
KIRC	3'UTR	0.39	0.77	0.99
KIRC	5'UTR	0.41	0.38	0.98
KIRC	CDS	0.51	0.41	0.99
KIRP	3'UTR	0.67	0.93	1
KIRP	5'UTR	0.72	0.83	1
KIRP	CDS	0.67	0.45	0.99
LGG	3'UTR	0.69	0.98	1
LGG	5'UTR	0.53	0.63	0.99
LGG	CDS	0.52	0.52	0.99
LIHC	3'UTR	0.65	0.96	0.97
LIHC	5'UTR	0.6	0.94	0.97
LIHC	CDS	0.52	0.47	0.97
LUAD	3'UTR	0.82	0.88	1
LUAD	5'UTR	0.36	0.72	1
LUAD	CDS	0.16	0.47	1
LUSC	3'UTR	0.78	0.9	0.99
LUSC	5'UTR	0.75	0.56	0.99
LUSC	CDS	0.65	0.29	1
OV	3'UTR	0.56	0.97	0.97
OV	5'UTR	0.5	0.71	0.97
OV	CDS	0.54	0.97	0.97
PAAD	3'UTR	0.7	0.86	0.99
PAAD	5'UTR	0.75	0.64	1
PAAD	CDS	0.72	0.33	1
PRAD	3'UTR	0.44	0.84	1
PRAD	5'UTR	0.63	0.78	0.99
PRAD	CDS	0.37	0.23	0.98

## Sheet: Supple table 7
Supple table 7. The number of CDS unstable loci in WES and RNA-seq
Cancer type	Sample	WES CDS unstable loci	RNA CDS unstable loci	Number of WES CDS unstable loci with low read count in RNA-seq	Number of RNA CDS unstable loci with low read count in WES	Number of WES CDS unstable loci with low KS test p-value in RNA-seq	Number of RNA unstable loci with low KS test p-value in WES	Number of CDS unstable loci intersected with WES and RNA-seq	Number of WES-specific loci	Number of RNA-specific loci
COAD	TCGA-A6-2686	50	27	0	0	9	6	14	27	7
COAD	TCGA-A6-5665	87	12	5	0	19	2	7	56	3
COAD	TCGA-AA-3663	56	16	1	2	10	4	10	35	0
COAD	TCGA-AA-3713	19	5	0	0	3	4	1	15	0
COAD	TCGA-AZ-6598	101	35	4	2	18	3	27	52	3
COAD	TCGA-AZ-6601	3	2	0	0	1	2	0	2	0
STAD	TCGA-BR-6802	1	5	0	0	0	0	1	0	4
STAD	TCGA-BR-6852	1	17	0	0	0	4	1	0	12
STAD	TCGA-BR-7703	7	21	0	4	1	6	4	2	7
STAD	TCGA-BR-7851	21	37	0	5	0	8	9	12	15
STAD	TCGA-CG-5721	21	15	0	1	5	3	1	15	10
STAD	TCGA-HU-A4GN	7	23	0	2	0	3	4	3	14
UCEC	TCGA-AJ-A3NE	1	1	0	0	0	1	0	1	0
UCEC	TCGA-AX-A05Y	3	2	0	1	0	0	1	2	0
UCEC	TCGA-AX-A0IZ	2	3	1	0	0	0	0	1	3
UCEC	TCGA-AX-A2HA	30	1	15	0	3	1	0	12	0
UCEC	TCGA-AX-A2HC	7	3	0	0	3	2	1	3	0
UCEC	TCGA-AX-A2HD	49	18	3	0	8	4	11	27	3
UCEC	TCGA-BG-A3EW	12	4	0	1	2	2	1	9	0
